# Supplementary material for: Asymmetric polyamide nanofilms with highly ordered nanovoids for water purification
Source: Nat Commun. 2020 Nov 30;11:6102. doi: 10.1038/s41467-020-19809-3 (PMC7705655; doi:10.1038/s41467-020-19809-3)
Supplement: Supplementary file 2 — Source Data [file 41467_2020_19809_MOESM2_ESM.xlsx]

## Sheet: Fig 3a
G4D Adsorption		G4D Desorption		PSF Substract Adsorption		PSF Substract Desorption
X(Relative Pressure)	Y(Quantity Adsorbed)	X(Relative Pressure)	Y(Quantity Adsorbed)	X(Relative Pressure)	Y(Quantity Adsorbed)	X(Relative Pressure)	Y(Quantity Adsorbed)
0.00306	6.26449	0.99112	317.567	0.00701	2.42972	0.99123	39.1954
0.00916	8.49915	0.96765	286.091	0.01249	2.8801	0.96586	32.6795
0.01539	9.85668	0.95623	234.825	0.02408	3.5286	0.95043	26.4865
0.03435	12.7224	0.90514	129.495	0.03106	3.81891	0.93406	22.1142
0.06923	16.8248	0.84169	100.875	0.04115	4.10711	0.92101	19.8193
0.08019	17.9838	0.78316	88.5939	0.05017	4.36173	0.90588	17.9709
0.11538	21.5788	0.73244	81.0726	0.08506	5.12481	0.89065	16.5809
0.13824	23.8307	0.68075	74.6979	0.12017	5.71447	0.87534	15.7817
0.15951	25.867	0.63039	69.1369	0.15507	6.23273	0.86065	14.9645
0.17952	27.736	0.58034	63.8782	0.19001	6.70653	0.84522	14.4233
0.19974	29.6362	0.53001	58.8498	0.22494	7.09559	0.83037	13.9502
0.21935	31.4459	0.48004	54.0455	0.25987	7.50771	0.81525	13.6228
0.26999	36.1044	0.42981	49.3456	0.29482	7.87362	0.80017	13.3395
0.31976	40.6389	0.37987	44.7543	0.32973	8.23734	0.76543	12.7699
0.36976	45.1986	0.32988	40.1694	0.36476	8.57427	0.73026	12.3135
0.42091	49.8668	0.2798	35.6148	0.39974	8.87035	0.69528	11.96
0.46955	54.3703	0.22984	31.0564	0.43467	9.18955	0.66024	11.655
0.52045	59.1335	0.17987	26.3966	0.46969	9.48004	0.62523	11.3962
0.57085	63.9815	0.12402	20.9848	0.5047	9.7157	0.57123	11.0257
0.62069	68.9681	0.06791	15.157	0.55858	10.1023	0.53617	10.7645
0.6703	74.2159			0.57461	10.2732	0.52	10.6747
0.71973	79.9263			0.60976	10.5413	0.4661	10.2353
0.76955	86.4701			0.66347	11.0192	0.44986	10.2526
0.81866	94.2953			0.67983	11.178	0.39612	9.54851
0.85027	100.843			0.71473	11.5559	0.37983	9.35073
0.89827	115.52			0.74959	12.251	0.34498	9.00258
0.94412	147.752			0.78471	13.0772	0.31016	8.63021
0.96776	195.892			0.80007	13.3163	0.27518	8.25046
0.99112	317.567			0.83337	14.0283	0.24032	7.85364
				0.84504	14.3495	0.2054	7.43303
				0.85985	14.924	0.17011	6.94572
				0.87513	15.4032	0.13509	6.44222
				0.88978	15.9646	0.10014	5.92137
				0.90481	16.7169	0.06521	5.29399
				0.91981	17.7271	0.05011	4.93944
				0.93464	19.3812
				0.94989	21.1844
				0.96381	24.434
				0.97918	29.0175
				0.99123	39.1954

## Sheet: Fig 3b
PSF-G4D-1		PSF-G4D-2		PSF-G4D-3		PSF
X(Pore Size)	Y (Probability density function)	X(Pore Size)	Y (Probability density function)	X(Pore Size)	Y (Probability density function)	X(Pore Size)	Y (Probability density function)
0	--	0	--	0	--	0	--
0.10101	0.0379	0.10101	0.04766	0.10101	0.04859	0.10101	0.10634
0.20202	0.1084	0.20202	0.13754	0.20202	0.14511	0.20202	0.24488
0.30303	0.16756	0.30303	0.21108	0.30303	0.22518	0.30303	0.33337
0.40404	0.21065	0.40404	0.26253	0.40404	0.28113	0.40404	0.3829
0.50505	0.24029	0.50505	0.29603	0.50505	0.31722	0.50505	0.4072
0.60606	0.25973	0.60606	0.31634	0.60606	0.33866	0.60606	0.41563
0.70707	0.27167	0.70707	0.32721	0.70707	0.34965	0.70707	0.41415
0.80808	0.27813	0.80808	0.3314	0.80808	0.35329	0.80808	0.40652
0.90909	0.28059	0.90909	0.3309	0.90909	0.3518	0.90909	0.39518
1.0101	0.28015	1.0101	0.32713	1.0101	0.34679	1.0101	0.38166
1.11111	0.27761	1.11111	0.3211	1.11111	0.33939	1.11111	0.36699
1.21212	0.27355	1.21212	0.31354	1.21212	0.33039	1.21212	0.35184
1.31313	0.26843	1.31313	0.30499	1.31313	0.32039	1.31313	0.33664
1.41414	0.26256	1.41414	0.29582	1.41414	0.30981	1.41414	0.32166
1.51515	0.2562	1.51515	0.28632	1.51515	0.29894	1.51515	0.3071
1.61616	0.24952	1.61616	0.27668	1.61616	0.28799	1.61616	0.29305
1.71717	0.24266	1.71717	0.26704	1.71717	0.27713	1.71717	0.27959
1.81818	0.23573	1.81818	0.25752	1.81818	0.26645	1.81818	0.26673
1.91919	0.2288	1.91919	0.24818	1.91919	0.25604	1.91919	0.2545
2.0202	0.22193	2.0202	0.23907	2.0202	0.24593	2.0202	0.24289
2.12121	0.21516	2.12121	0.23024	2.12121	0.23617	2.12121	0.23188
2.22222	0.20853	2.22222	0.2217	2.22222	0.22677	2.22222	0.22145
2.32323	0.20206	2.32323	0.21346	2.32323	0.21775	2.32323	0.21158
2.42424	0.19576	2.42424	0.20554	2.42424	0.20909	2.42424	0.20223
2.52525	0.18964	2.52525	0.19792	2.52525	0.2008	2.52525	0.1934
2.62626	0.18371	2.62626	0.19061	2.62626	0.19288	2.62626	0.18503
2.72727	0.17797	2.72727	0.1836	2.72727	0.1853	2.72727	0.17712
2.82828	0.17242	2.82828	0.17689	2.82828	0.17807	2.82828	0.16963
2.92929	0.16706	2.92929	0.17046	2.92929	0.17117	2.92929	0.16255
3.0303	0.16189	3.0303	0.1643	3.0303	0.16458	3.0303	0.15583
3.13131	0.1569	3.13131	0.15841	3.13131	0.15829	3.13131	0.14947
3.23232	0.1521	3.23232	0.15277	3.23232	0.15229	3.23232	0.14344
3.33333	0.14746	3.33333	0.14738	3.33333	0.14656	3.33333	0.13772
3.43434	0.143	3.43434	0.14221	3.43434	0.1411	3.43434	0.13229
3.53535	0.1387	3.53535	0.13727	3.53535	0.13589	3.53535	0.12714
3.63636	0.13456	3.63636	0.13254	3.63636	0.13091	3.63636	0.12224
3.73737	0.13057	3.73737	0.12802	3.73737	0.12615	3.73737	0.11759
3.83838	0.12672	3.83838	0.12368	3.83838	0.12161	3.83838	0.11317
3.93939	0.12302	3.93939	0.11953	3.93939	0.11728	3.93939	0.10896
4.0404	0.11945	4.0404	0.11556	4.0404	0.11313	4.0404	0.10495
4.14141	0.11602	4.14141	0.11175	4.14141	0.10917	4.14141	0.10114
4.24242	0.1127	4.24242	0.1081	4.24242	0.10538	4.24242	0.0975
4.34343	0.10951	4.34343	0.10459	4.34343	0.10176	4.34343	0.09404
4.44444	0.10643	4.44444	0.10124	4.44444	0.09829	4.44444	0.09073
4.54545	0.10347	4.54545	0.09802	4.54545	0.09497	4.54545	0.08757
4.64646	0.10061	4.64646	0.09493	4.64646	0.0918	4.64646	0.08456
4.74747	0.09785	4.74747	0.09196	4.74747	0.08875	4.74747	0.08168
4.84848	0.09518	4.84848	0.08911	4.84848	0.08584	4.84848	0.07893
4.94949	0.09261	4.94949	0.08637	4.94949	0.08304	4.94949	0.07629
5.05051	0.09013	5.05051	0.08374	5.05051	0.08036	5.05051	0.07378
5.15152	0.08774	5.15152	0.08122	5.15152	0.07779	5.15152	0.07136
5.25253	0.08543	5.25253	0.07878	5.25253	0.07532	5.25253	0.06906
5.35354	0.08319	5.35354	0.07645	5.35354	0.07295	5.35354	0.06684
5.45455	0.08103	5.45455	0.0742	5.45455	0.07068	5.45455	0.06472
5.55556	0.07895	5.55556	0.07203	5.55556	0.06849	5.55556	0.06269
5.65657	0.07693	5.65657	0.06995	5.65657	0.06639	5.65657	0.06074
5.75758	0.07498	5.75758	0.06794	5.75758	0.06438	5.75758	0.05887
5.85859	0.0731	5.85859	0.06601	5.85859	0.06244	5.85859	0.05707
5.9596	0.07127	5.9596	0.06415	5.9596	0.06057	5.9596	0.05535
6.06061	0.06951	6.06061	0.06235	6.06061	0.05877	6.06061	0.05369
6.16162	0.0678	6.16162	0.06062	6.16162	0.05705	6.16162	0.0521
6.26263	0.06615	6.26263	0.05895	6.26263	0.05538	6.26263	0.05056
6.36364	0.06455	6.36364	0.05734	6.36364	0.05378	6.36364	0.04909
6.46465	0.06299	6.46465	0.05579	6.46465	0.05224	6.46465	0.04767
6.56566	0.06149	6.56566	0.05429	6.56566	0.05075	6.56566	0.0463
6.66667	0.06004	6.66667	0.05284	6.66667	0.04932	6.66667	0.04499
6.76768	0.05863	6.76768	0.05144	6.76768	0.04794	6.76768	0.04372
6.86869	0.05726	6.86869	0.05009	6.86869	0.0466	6.86869	0.0425
6.9697	0.05593	6.9697	0.04878	6.9697	0.04532	6.9697	0.04133
7.07071	0.05465	7.07071	0.04752	7.07071	0.04407	7.07071	0.04019
7.17172	0.0534	7.17172	0.0463	7.17172	0.04288	7.17172	0.0391
7.27273	0.05219	7.27273	0.04512	7.27273	0.04172	7.27273	0.03804
7.37374	0.05101	7.37374	0.04398	7.37374	0.0406	7.37374	0.03702
7.47475	0.04987	7.47475	0.04287	7.47475	0.03952	7.47475	0.03604
7.57576	0.04877	7.57576	0.0418	7.57576	0.03848	7.57576	0.03509
7.67677	0.04769	7.67677	0.04077	7.67677	0.03747	7.67677	0.03417
7.77778	0.04665	7.77778	0.03976	7.77778	0.0365	7.77778	0.03328
7.87879	0.04563	7.87879	0.03879	7.87879	0.03555	7.87879	0.03242
7.9798	0.04465	7.9798	0.03785	7.9798	0.03464	7.9798	0.0316
8.08081	0.04369	8.08081	0.03694	8.08081	0.03376	8.08081	0.03079
8.18182	0.04276	8.18182	0.03606	8.18182	0.03291	8.18182	0.03002
8.28283	0.04185	8.28283	0.0352	8.28283	0.03208	8.28283	0.02927
8.38384	0.04097	8.38384	0.03437	8.38384	0.03128	8.38384	0.02854
8.48485	0.04011	8.48485	0.03356	8.48485	0.0305	8.48485	0.02784
8.58586	0.03928	8.58586	0.03278	8.58586	0.02975	8.58586	0.02716
8.68687	0.03847	8.68687	0.03202	8.68687	0.02902	8.68687	0.0265
8.78788	0.03768	8.78788	0.03129	8.78788	0.02832	8.78788	0.02586
8.88889	0.03691	8.88889	0.03057	8.88889	0.02764	8.88889	0.02524
8.9899	0.03616	8.9899	0.02988	8.9899	0.02697	8.9899	0.02464
9.09091	0.03544	9.09091	0.02921	9.09091	0.02633	9.09091	0.02406
9.19192	0.03473	9.19192	0.02855	9.19192	0.02571	9.19192	0.02349
9.29293	0.03404	9.29293	0.02792	9.29293	0.0251	9.29293	0.02295
9.39394	0.03336	9.39394	0.0273	9.39394	0.02452	9.39394	0.02242
9.49495	0.03271	9.49495	0.0267	9.49495	0.02395	9.49495	0.0219
9.59596	0.03207	9.59596	0.02612	9.59596	0.02339	9.59596	0.0214
9.69697	0.03145	9.69697	0.02555	9.69697	0.02286	9.69697	0.02091
9.79798	0.03084	9.79798	0.025	9.79798	0.02234	9.79798	0.02044
9.89899	0.03025	9.89899	0.02446	9.89899	0.02183	9.89899	0.01999
10	0.02967	10	0.02394	10	0.02134	10	0.01954

## Sheet: Fig 3c
	PSF	PSF-G4D-1	PSF-G4D-2	PSF-G4D-3
Binding Energy(eV)	Counts	Counts	Counts	Counts
1350	106140	208423	309274	409474
1349	106235	208600	308958	409158
1348	103754	209684	309328	409528
1347	105500	209496	310755	410955
1346	107771	207487	308252	408452
1345	107193	206283	309698	409898
1344	105720	206131	307902	408102
1343	105356	205667	309429	409629
1342	105616	206692	309926	410126
1341	104738	207727	310367	410567
1340	101751	205992	306650	406850
1339	104093	204572	308971	409171
1338	102785	208397	309599	409799
1337	101882	205086	308275	408475
1336	102573	205766	308040	408240
1335	101019	206575	307080	407280
1334	100063	204757	308429	408629
1333	102615	206952	307769	407969
1332	100194	205434	307648	407848
1331	100847	203836	306958	407158
1330	101274	204809	305375	405575
1329	102314	205395	303926	404126
1328	101168	205260	305184	405384
1327	101181	204047	304309	404509
1326	100012	204184	305255	405455
1325	101882	204586	306989	407189
1324	100835	202694	304890	405090
1323	98521.7	205117	304437	404637
1322	99541.3	206325	306387	406587
1321	99920.2	207055	305972	406172
1320	98872.6	204743	306303	406503
1319	99836.1	205602	307682	407882
1318	100362	204193	307413	407613
1317	98348.4	205755	306877	407077
1316	101919	203773	304403	404603
1315	99912.1	203752	304818	405018
1314	98963.2	203881	305862	406062
1313	100238	204727	307284	407484
1312	100598	205911	308422	408622
1311	99503.9	202909	306641	406841
1310	100807	203598	304701	404901
1309	99201.5	205444	303232	403432
1308	102633	207669	304156	404356
1307	102331	205611	304427	404627
1306	100088	204726	305653	405853
1305	101851	206099	307360	407560
1304	101393	205861	307753	407953
1303	100271	207272	306082	406282
1302	99131.5	204848	307804	408004
1301	100292	204385	306851	407051
1300	101015	205611	306616	406816
1299	100399	203371	304944	405144
1298	99610.2	205803	305485	405685
1297	102371	205425	305940	406140
1296	100498	205401	304323	404523
1295	102403	204558	303950	404150
1294	102410	203098	303669	403869
1293	101366	204701	306328	406528
1292	101485	205384	305889	406089
1291	100411	203188	304163	404363
1290	102684	205568	306120	406320
1289	104232	208291	306187	406387
1288	102182	208015	307506	407706
1287	102509	205970	306983	407183
1286	101313	205100	307636	407836
1285	101012	204039	306684	406884
1284	100765	204193	307515	407715
1283	103557	207612	304914	405114
1282	102411	206889	308036	408236
1281	104003	205616	307718	407918
1280	103641	206794	307050	407250
1279	104087	205918	307465	407665
1278	104938	207442	307353	407553
1277	103722	209363	308242	408442
1276	104822	209726	308589	408789
1275	104929	206974	308909	409109
1274	104568	208510	311938	412138
1273	105588	205518	310613	410813
1272	103873	207042	310903	411103
1271	102810	209787	308666	408866
1270	105124	208930	307108	407308
1269	105599	206125	308203	408403
1268	106960	206445	310603	410803
1267	104918	209577	311112	411312
1266	105289	210379	310264	410464
1265	106206	210150	309947	410147
1264	107014	212580	310027	410227
1263	106493	209931	310410	410610
1262	105857	209101	310495	410695
1261	106273	210360	310457	410657
1260	107285	208567	311463	411663
1259	107699	210871	312612	412812
1258	107382	212228	312111	412311
1257	107611	211028	311757	411957
1256	108439	212426	312368	412568
1255	109409	211168	312602	412802
1254	108564	210952	312853	413053
1253	108062	215389	313272	413472
1252	109472	213219	314019	414219
1251	109252	211490	314669	414869
1250	111155	214164	315106	415306
1249	110742	214570	314668	414868
1248	112045	215696	319987	420187
1247	110195	217555	319774	419974
1246	112327	217109	316924	417124
1245	112132	215962	318083	418283
1244	113190	216813	317117	417317
1243	114165	218747	317132	417332
1242	113697	217155	319967	420167
1241	113498	217781	318097	418297
1240	114825	216601	319559	419759
1239	116437	219884	319051	419251
1238	113593	220551	318866	419066
1237	113233	219678	320413	420613
1236	112993	219343	320053	420253
1235	113993	218375	318862	419062
1234	115491	219111	318092	418292
1233	116743	220398	321053	421253
1232	119139	221943	323240	423440
1231	119583	223283	323961	424161
1230	120655	224771	326910	427110
1229	123588	225749	326530	426730
1228	122611	228324	328033	428233
1227	125754	227629	330354	430554
1226	123096	228203	327268	427468
1225	122163	227773	326716	426916
1224	120681	226788	325464	425664
1223	121660	226799	325675	425875
1222	119176	222475	322580	422780
1221	115567	221377	322876	423076
1220	113569	218469	320454	420654
1219	113451	215632	314785	414985
1218	110732	212678	312354	412554
1217	104864	207146	308495	408695
1216	99344.7	202553	304909	405109
1215	95360.3	200766	301647	401847
1214	92181.5	196536	297702	397902
1213	88593.8	193484	293679	393879
1212	83061.1	191023	291002	391202
1211	79528.9	186948	288374	388574
1210	76750.4	184092	284109	384309
1209	74986.4	179903	280856	381056
1208	72600.4	179931	279914	380114
1207	70998.1	176478	278201	378401
1206	69819.1	176439	276235	376435
1205	68070.4	175036	275929	376129
1204	67884.6	176044	277153	377353
1203	66786.7	175252	275500	375700
1202	68176.3	174974	275183	375383
1201	67745.9	174548	274330	374530
1200	67069.7	176068	273678	373878
1199	67129.2	174612	274242	374442
1198	67912.1	174392	274562	374762
1197	67947.3	177262	275456	375656
1196	68490.9	175511	277498	377698
1195	66916.4	177016	274909	375109
1194	65980.2	177259	274715	374915
1193	67964.3	175440	275072	375272
1192	67660.3	175444	273579	373779
1191	67127.6	176231	275428	375628
1190	66558.7	175881	277079	377279
1189	67437.7	178184	276503	376703
1188	68640	177201	276396	376596
1187	69064	176237	276203	376403
1186	67593.4	176347	276413	376613
1185	65977.9	177720	274050	374250
1184	67317.4	176774	274271	374471
1183	67074.5	177628	274883	375083
1182	68141	176621	275036	375236
1181	68176.4	176361	277294	377494
1180	67931.4	177676	276217	376417
1179	68520.7	177003	276710	376910
1178	68563.4	177914	276660	376860
1177	71426.8	176270	275597	375797
1176	69985.1	178698	276167	376367
1175	68859.3	177464	277660	377860
1174	68398.9	177465	276994	377194
1173	70992.2	176425	275963	376163
1172	69566.6	176974	276450	376650
1171	68725.5	178577	276996	377196
1170	70009.6	177500	279001	379201
1169	69723.9	178239	278304	378504
1168	69856.6	178925	278576	378776
1167	69353.9	177348	278975	379175
1166	69801.3	178736	277857	378057
1165	69402.5	179860	276780	376980
1164	66490.1	179978	279470	379670
1163	67090.5	179280	279902	380102
1162	70626.1	178984	278084	378284
1161	70502.7	179408	279930	380130
1160	69234.6	180556	279697	379897
1159	68818.1	180785	278838	379038
1158	69633.2	179332	279572	379772
1157	70455.5	179720	278376	378576
1156	70964.8	180490	278784	378984
1155	70486.5	180107	279175	379375
1154	71270.5	180159	281150	381350
1153	69784	180464	279177	379377
1152	70482	181088	279645	379845
1151	71884.2	181628	279973	380173
1150	70677.5	180664	281012	381212
1149	69350.4	182259	279710	379910
1148	69018.5	181412	279650	379850
1147	70238.1	181880	279609	379809
1146	70233.8	180385	280747	380947
1145	70478.5	181308	279563	379763
1144	71900.3	181691	281958	382158
1143	72966.9	180894	281072	381272
1142	72317.4	181407	280344	380544
1141	73002.9	181515	280865	381065
1140	71315.5	182056	281333	381533
1139	71378.1	181738	280647	380847
1138	71826.1	181889	279641	379841
1137	71228.3	184022	283524	383724
1136	71678.6	183597	280486	380686
1135	74728.3	184117	280075	380275
1134	72922.3	183966	282512	382712
1133	71776.9	184797	284478	384678
1132	73048.3	186108	283369	383569
1131	71382.4	183568	283812	384012
1130	70954.5	184854	284579	384779
1129	72910.5	184380	283424	383624
1128	72396.6	182955	283431	383631
1127	71412.8	183379	284041	384241
1126	72388.4	183184	285398	385598
1125	72789.4	183155	284052	384252
1124	73037.2	183390	284616	384816
1123	75406.2	184162	284631	384831
1122	73085.2	183823	285627	385827
1121	73758.9	184775	284040	384240
1120	72844.2	184784	282584	382784
1119	73239.3	185739	283802	384002
1118	73526.3	186100	285085	385285
1117	74288.5	185074	283625	383825
1116	75382.9	186124	286202	386402
1115	75093.2	185223	286789	386989
1114	74210.6	184469	282418	382618
1113	73702.7	184028	283687	383887
1112	73740.2	184446	285713	385913
1111	74721	186035	286204	386404
1110	74931.6	187072	287616	387816
1109	74325.7	186172	285528	385728
1108	76024.5	187448	285973	386173
1107	75409.3	186931	286797	386997
1106	76718.8	186443	287099	387299
1105	76273.8	187271	286776	386976
1104	76036.8	187136	286765	386965
1103	76044.7	186898	285226	385426
1102	74903.5	185195	283253	383453
1101	76020.4	186550	283781	383981
1100	76094.2	185862	283144	383344
1099	76656.7	183597	282887	383087
1098	76023.2	181916	281070	381270
1097	76676.6	183600	283038	383238
1096	75316.7	180960	280757	380957
1095	76751.3	181710	278501	378701
1094	75238.6	181434	280360	380560
1093	74920	179258	279806	380006
1092	74641.1	179416	280426	380626
1091	75988.2	180023	277839	378039
1090	75979.5	180451	279124	379324
1089	75472.3	179467	279277	379477
1088	74801.1	180582	279977	380177
1087	74830	181529	281034	381234
1086	76495.5	180564	281100	381300
1085	74602.3	180961	279625	379825
1084	77538.6	179991	279826	380026
1083	76103.9	181138	280942	381142
1082	75393.1	181870	280773	380973
1081	77579	181410	280356	380556
1080	75737.3	181872	281512	381712
1079	77426.6	182580	281407	381607
1078	76720.4	182430	281275	381475
1077	75105	181005	281652	381852
1076	76684.9	183169	279981	380181
1075	77629.6	180989	282560	382760
1074	77305	182687	281560	381760
1073	75292.7	181934	280920	381120
1072	77337.5	185473	280819	381019
1071	80080.7	183324	282977	383177
1070	78881.8	181914	281465	381665
1069	78463.9	183506	283291	383491
1068	79053.8	185278	282279	382479
1067	79391.3	183929	282782	382982
1066	79781.2	183548	283026	383226
1065	78954.5	185054	283066	383266
1064	79534.7	184158	283751	383951
1063	80672.7	182992	282669	382869
1062	80824.6	183921	282461	382661
1061	78921.1	183967	284127	384327
1060	78326.5	184832	283157	383357
1059	79651.5	182586	285004	385204
1058	81374.9	183664	283792	383992
1057	79544.1	184479	283048	383248
1056	80004.8	185518	283974	384174
1055	80101.6	185852	285430	385630
1054	78269.2	186113	285542	385742
1053	81643.2	184033	285633	385833
1052	80467.3	185628	283961	384161
1051	81260.5	185995	284079	384279
1050	79912.7	185855	285178	385378
1049	81503.5	187456	285810	386010
1048	80735.3	187103	285147	385347
1047	79462.4	184703	286737	386937
1046	80767.3	186571	285865	386065
1045	80816.3	186953	288103	388303
1044	80561.6	187332	287479	387679
1043	82854.7	185444	286517	386717
1042	82255	186984	285672	385872
1041	80997	187766	284777	384977
1040	81007.1	188333	284466	384666
1039	81480.5	188324	285320	385520
1038	82759	189298	287099	387299
1037	82971.9	188374	288021	388221
1036	81852.5	188512	287330	387530
1035	83366.4	186253	287249	387449
1034	83617	187060	286156	386356
1033	81599.2	188262	287244	387444
1032	83122.3	191623	287557	387757
1031	84044.8	189040	286759	386959
1030	84330.4	189913	288786	388986
1029	83164.6	190564	287384	387584
1028	83175.7	189974	288336	388536
1027	84013.9	191393	286782	386982
1026	83153.2	192894	290797	390997
1025	83034.6	191095	290261	390461
1024	84677.3	191025	291509	391709
1023	84886	191745	291221	391421
1022	84966.5	192956	293905	394105
1021	84930.8	191742	291928	392128
1020	85260.8	192286	290317	390517
1019	86902.1	192428	292376	392576
1018	85405.7	192817	290024	390224
1017	87831.5	194212	290834	391034
1016	87358.5	193139	291504	391704
1015	88404	192520	290873	391073
1014	87565	192107	291845	392045
1013	88246.4	191656	292244	392444
1012	85566.6	192966	292999	393199
1011	86085	191522	292620	392820
1010	86906.5	192444	290854	391054
1009	85755.6	193217	290799	390999
1008	85152	195775	291987	392187
1007	86822.1	196987	292634	392834
1006	86296.7	196893	294216	394416
1005	90730.7	196169	295286	395486
1004	91740.1	197316	297294	397494
1003	90749.4	198472	298404	398604
1002	90572.6	200457	299539	399739
1001	92499.9	201396	299312	399512
1000	94785.1	203144	299290	399490
999	93533.4	201326	297395	397595
998	94859	202848	299177	399377
997	94037.6	200941	298792	398992
996	91095.7	199128	297279	397479
995	89283.3	197464	297363	397563
994	89023.7	197284	298331	398531
993	89146.2	195897	295371	395571
992	87768.1	194368	295393	395593
991	87224.1	192454	292610	392810
990	83054	192512	289230	389430
989	86893.9	192932	289037	389237
988	85375.2	192149	289645	389845
987	85123.8	190292	289359	389559
986	84423.8	188754	288576	388776
985	84368.4	192582	289719	389919
984	82784.1	193830	289846	390046
983	86960.1	194611	292715	392915
982	89718.8	196790	295648	395848
981	91495.7	199524	301847	402047
980	97415.8	203726	300948	401148
979	99443.6	209571	306264	406464
978	102058	212728	309251	409451
977	105628	214006	311926	412126
976	105847	214541	311164	411364
975	102857	209751	311019	411219
974	99759.1	207217	307371	407571
973	92735.4	202301	305404	405604
972	89864.2	200410	303249	403449
971	88376.4	196699	295420	395620
970	82897.2	190272	290537	390737
969	79470.8	187033	286174	386374
968	74125.1	180780	280828	381028
967	70674.8	177588	276252	376452
966	67822.7	173160	270952	371152
965	68106.1	170850	271529	371729
964	66440.5	166303	269384	369584
963	65957	166223	266245	366445
962	64759.6	166825	265518	365718
961	65230.4	166081	265334	365534
960	63867.1	165869	266313	366513
959	65683.9	165243	266016	366216
958	64567.6	164683	265399	365599
957	64460.2	164417	265899	366099
956	65383.8	165470	265325	365525
955	63815.5	164197	265612	365812
954	63863.7	163255	265554	365754
953	63540.2	165666	264268	364468
952	62797.7	165235	264667	364867
951	63652.6	165510	264579	364779
950	62718.1	164679	266456	366656
949	64221.4	165576	267435	367635
948	65229.2	165611	266064	366264
947	63843.3	166737	266582	366782
946	64588.9	165624	265841	366041
945	65041.3	165863	265382	365582
944	65922.4	166013	266471	366671
943	65521.9	165624	265606	365806
942	62918.6	165984	265527	365727
941	63952.3	166982	266110	366310
940	64412.5	166609	266803	367003
939	64261.8	166386	265789	365989
938	64106.7	165249	266106	366306
937	64506.6	166436	265283	365483
936	65626.8	166523	265836	366036
935	66710.5	165885	267914	368114
934	66424	167054	267369	367569
933	65558.5	168488	267791	367991
932	64805.1	169148	268683	368883
931	66455.9	168639	267235	367435
930	66014.2	168617	265763	365963
929	66535.2	167878	266826	367026
928	68481.7	166372	266368	366568
927	67343.5	168448	267816	368016
926	66547	168594	268004	368204
925	66113.5	166706	267407	367607
924	66389	166586	265701	365901
923	66672.9	168096	266744	366944
922	67227.4	168566	267474	367674
921	66067.2	166685	266497	366697
920	66222.6	167927	267158	367358
919	65860.4	168250	269912	370112
918	66613.7	168634	268167	368367
917	67990.8	168606	266891	367091
916	66091.5	167095	268571	368771
915	65621.4	167404	269102	369302
914	65390.4	167016	268575	368775
913	64731.7	169369	269413	369613
912	66767.5	169215	267669	367869
911	66090.9	167901	268258	368458
910	68196.3	167952	269138	369338
909	67800.3	169430	268212	368412
908	68566.3	168405	268356	368556
907	68411.7	168952	266467	366667
906	68084.7	170618	269139	369339
905	67377.9	170763	269746	369946
904	68355	168890	268588	368788
903	68618.4	168325	267891	368091
902	69458.8	167127	268628	368828
901	68401	168376	271058	371258
900	67928.8	167680	269280	369480
899	67402.7	168354	269059	369259
898	66968.1	170040	269653	369853
897	68370.5	169668	268203	368403
896	69680.5	170171	269059	369259
895	69977.8	170775	269654	369854
894	68364.4	168770	269437	369637
893	66429.2	171704	269991	370191
892	67305.2	171726	268825	369025
891	68550.6	169550	267833	368033
890	68627	169398	269028	369228
889	69071.9	170121	269012	369212
888	67955.3	169488	269434	369634
887	67251	169603	271811	372011
886	68420.3	170752	271095	371295
885	68266	169426	269481	369681
884	68491.9	168979	269996	370196
883	69274.5	168792	269013	369213
882	70003.1	170278	272052	372252
881	69886.2	170726	271422	371622
880	69671.7	169443	270449	370649
879	69064.6	169312	269876	370076
878	69635.5	169476	269387	369587
877	68701.9	169504	270850	371050
876	69413.5	168758	271200	371400
875	70597.4	171893	269979	370179
874	69735.3	171455	269311	369511
873	70193.9	170689	270984	371184
872	69258.4	170820	270734	370934
871	68742.1	170902	270343	370543
870	69857.8	171321	272233	372433
869	70386.3	171212	269537	369737
868	71246.1	172780	269371	369571
867	69518.7	170039	269681	369881
866	70969.5	172274	270216	370416
865	69952.6	172520	271468	371668
864	72917.3	171672	270896	371096
863	71542.6	173660	272394	372594
862	70790.8	170346	272118	372318
861	70172.4	170575	272424	372624
860	70126.4	173661	271918	372118
859	70337.9	171141	271563	371763
858	70687.3	171613	271120	371320
857	71559.8	172817	271455	371655
856	70982	172683	271211	371411
855	71169.4	171820	271958	372158
854	69546.5	173398	271921	372121
853	71278	173751	271767	371967
852	71140.2	172351	272657	372857
851	70435.7	171718	273768	373968
850	71375.9	172602	271940	372140
849	69014.3	173203	272230	372430
848	70126	172346	272744	372944
847	70802.8	172694	272262	372462
846	68999.9	172392	271936	372136
845	71709.9	173158	271464	371664
844	72808.6	173384	272974	373174
843	69711.5	173750	272706	372906
842	70142.1	173086	273324	373524
841	70737.8	172340	272032	372232
840	70946.1	173508	272038	372238
839	73401.6	173861	272917	373117
838	71800.4	172878	271451	371651
837	72182.8	174335	272094	372294
836	72214.9	173431	272659	372859
835	73050.2	173778	274112	374312
834	73737	174118	274590	374790
833	73125.8	174146	272235	372435
832	72427.7	174401	274029	374229
831	72560.4	173720	275766	375966
830	73329.3	172820	274185	374385
829	71782.8	172934	272836	373036
828	72175.7	174384	272491	372691
827	72538.5	174004	273544	373744
826	72462.4	173827	274776	374976
825	71552.4	176545	273704	373904
824	71806.6	176099	273339	373539
823	73727	173296	274854	375054
822	73998.5	174564	275158	375358
821	75156.4	175837	275217	375417
820	75293	172805	275042	375242
819	74365	175487	274279	374479
818	73581.8	173440	276874	377074
817	72572.6	174025	276135	376335
816	72891.9	175605	276460	376660
815	74432.7	173596	274192	374392
814	70801.9	173793	275098	375298
813	72571.2	175814	276092	376292
812	73388.9	175276	276141	376341
811	73421.4	174534	275769	375969
810	73934.1	174051	277062	377262
809	73861.1	175850	274721	374921
808	74941.3	174980	276165	376365
807	75442.7	173791	275404	375604
806	74533.9	174499	274580	374780
805	73844.2	174240	273945	374145
804	73697.4	173107	275161	375361
803	74848.2	175952	276194	376394
802	73999.1	175626	276412	376612
801	74789.9	175063	275523	375723
800	73964	176309	275572	375772
799	73716.2	176664	274801	375001
798	74219.2	176374	275868	376068
797	74951.6	176305	276826	377026
796	74255.4	176642	277838	378038
795	74517.6	176073	276397	376597
794	74931.4	176705	277361	377561
793	75196.9	175294	275926	376126
792	74332.9	176464	278199	378399
791	74284.2	175682	276935	377135
790	75405.3	176843	277781	377981
789	74644.5	176645	277713	377913
788	74725.9	177310	277547	377747
787	78546.8	175184	278659	378859
786	74781.4	176662	279138	379338
785	74923.9	178258	277637	377837
784	75007.4	178316	278761	378961
783	75003	175785	277857	378057
782	74536.6	177684	276171	376371
781	76159.4	177076	275035	375235
780	75903.7	177498	275408	375608
779	74588.1	176248	278249	378449
778	75012.1	176379	278311	378511
777	75482.5	175800	278302	378502
776	75124.3	175636	278347	378547
775	77227.4	176088	277161	377361
774	76146.3	177613	277422	377622
773	75773.7	178085	280014	380214
772	76896.1	176932	279654	379854
771	76207.6	179285	277928	378128
770	74916.3	178975	278549	378749
769	75371	178496	278832	379032
768	76063.5	178704	278574	378774
767	75202	178122	280747	380947
766	78837.9	178241	279548	379748
765	76516.9	178383	278892	379092
764	76183.4	178833	279613	379813
763	77434.4	179570	278111	378311
762	76345.7	179963	278253	378453
761	76723.6	178935	279572	379772
760	76426.5	179411	280365	380565
759	78498.6	181294	280841	381041
758	78350.9	178742	279275	379475
757	76780.9	178993	278353	378553
756	76586.2	179780	280784	380984
755	76010.4	180030	280766	380966
754	77911.3	180420	279660	379860
753	79716.3	178734	280227	380427
752	77490.3	178450	278934	379134
751	78192.6	178811	279103	379303
750	77475.1	181272	280436	380636
749	77043	181543	278818	379018
748	78254.5	180038	280636	380836
747	79699.2	180997	279860	380060
746	79105.8	180637	278727	378927
745	77610	180586	281744	381944
744	78226.2	180036	282409	382609
743	79160.3	180078	281589	381789
742	77523.3	180297	279978	380178
741	79378.3	179100	280079	380279
740	77907	179172	280470	380670
739	77850.5	180473	280279	380479
738	77844.2	179804	280963	381163
737	78440.1	180794	280707	380907
736	78627.7	180456	281134	381334
735	78636.3	180393	282556	382756
734	77998.3	180177	280020	380220
733	79218.5	180183	280810	381010
732	76890.1	181509	281959	382159
731	79365.4	182216	281576	381776
730	79846.5	181990	280635	380835
729	79316.8	181932	281135	381335
728	79462.8	181723	280341	380541
727	80745	181592	282110	382310
726	79348.8	182835	280641	380841
725	78672.1	181648	280380	380580
724	78867	181869	281856	382056
723	79828.4	182246	281590	381790
722	79014.3	182141	282724	382924
721	80690.7	182616	281757	381957
720	80876	182881	281851	382051
719	79688.6	181793	282406	382606
718	81379.6	182033	282822	383022
717	81871.4	181703	281595	381795
716	80584.2	181602	282592	382792
715	79948.2	181135	282291	382491
714	81373.2	182538	281475	381675
713	81152.6	182997	282053	382253
712	80725.1	181243	281632	381832
711	80533.7	182468	282430	382630
710	80453.3	183393	282837	383037
709	79618.8	184643	284412	384612
708	81282.8	184573	283765	383965
707	80193.1	184013	282025	382225
706	80669.5	182644	282094	382294
705	80790.1	181194	281591	381791
704	82428.1	182440	282272	382472
703	81580.6	182976	283517	383717
702	82081.3	183943	285418	385618
701	80164.9	183844	282757	382957
700	81136.7	183670	284215	384415
699	82574	183956	284495	384695
698	82827.8	183731	284106	384306
697	82527.2	185712	283909	384109
696	81019.7	183635	283403	383603
695	83740.7	184663	283064	383264
694	79802.9	182841	283762	383962
693	80828.8	184414	283887	384087
692	83222.2	183254	285897	386097
691	82242.1	183341	282657	382857
690	83937.5	182692	284945	385145
689	83813.9	184914	284437	384637
688	80879.2	184419	284147	384347
687	83581.9	186386	285683	385883
686	83158.3	184223	286174	386374
685	82490.5	183391	286273	386473
684	83128.3	183889	284028	384228
683	84328.5	184048	283960	384160
682	85242.3	187385	284353	384553
681	81233	187549	285243	385443
680	83912.7	184417	286570	386770
679	83223.7	184551	286174	386374
678	84771.3	186520	284280	384480
677	83036.4	185800	284804	385004
676	84342.1	186012	285798	385998
675	83913.5	187662	285690	385890
674	85076.8	186952	284902	385102
673	84109.5	186882	287657	387857
672	84459.5	186051	285392	385592
671	83878	186532	287163	387363
670	85291.1	186896	286094	386294
669	84467.6	186160	287551	387751
668	82808.7	184526	286404	386604
667	84517.5	187771	284906	385106
666	84252.1	187553	285947	386147
665	85406.3	186065	286541	386741
664	85133.1	186945	286315	386515
663	85333	184444	288058	388258
662	84771.9	187139	288383	388583
661	83252.2	188211	286951	387151
660	84716.9	186216	288015	388215
659	84705.7	187169	287742	387942
658	83065.4	186749	287532	387732
657	83069.7	190195	287564	387764
656	83671	189416	285971	386171
655	83986.3	188724	287522	387722
654	85191.4	189547	287663	387863
653	86828.9	189124	287741	387941
652	85927.8	188020	288612	388812
651	85890	189232	287864	388064
650	86643.8	185351	289134	389334
649	86742.8	188687	287483	387683
648	85405.7	187146	287896	388096
647	85957.9	188004	289645	389845
646	84719.4	188093	287608	387808
645	83693.2	189639	288213	388413
644	85457.6	189199	286098	386298
643	86014.1	188512	288011	388211
642	84838.8	188082	288504	388704
641	84405.4	187209	289360	389560
640	84785.9	187754	290039	390239
639	83721.7	189657	289277	389477
638	84341.6	191552	291025	391225
637	84239.8	189475	290541	390741
636	87032.5	190442	289327	389527
635	87708.4	188786	290508	390708
634	87226.6	189238	290115	390315
633	86375.3	191356	288040	388240
632	87544.7	189518	289450	389650
631	86131.5	188980	290296	390496
630	85143.8	191073	292197	392397
629	87469.8	189212	289498	389698
628	85614.5	190290	289703	389903
627	84404.2	190059	290560	390760
626	85279.2	188822	291214	391414
625	88274.1	189994	289407	389607
624	86515.3	191591	289921	390121
623	85207.8	189559	289237	389437
622	85859.5	188937	288533	388733
621	84802.5	191270	289972	390172
620	87139.3	192087	290939	391139
619	86823.5	192213	291974	392174
618	86900.7	192916	292291	392491
617	84884.5	193111	291274	391474
616	86382.9	191397	291643	391843
615	87624.4	191112	291412	391612
614	87610.2	191730	290779	390979
613	88331.1	191490	291414	391614
612	87867.1	191664	291049	391249
611	88271.1	191011	290911	391111
610	88350.4	192338	292272	392472
609	87187.4	192192	292107	392307
608	87568.5	190321	292244	392444
607	88810.3	191438	290389	390589
606	86229.9	190075	290286	390486
605	89826.8	194187	291201	391401
604	88851.6	192897	292211	392411
603	89267.9	192414	292104	392304
602	88578.2	191306	291946	392146
601	89105.9	192988	292042	392242
600	89473.3	192768	291767	391967
599	89639.5	196463	292700	392900
598	88464.8	194746	293652	393852
597	89269.1	190725	292942	393142
596	89396.8	191779	292353	392553
595	88554.3	192669	292681	392881
594	89928.6	195241	292418	392618
593	88487.4	192153	291466	391666
592	91589.1	194272	293930	394130
591	88790.3	194584	294071	394271
590	89410.9	195007	292748	392948
589	88310.2	195531	291610	391810
588	87869	196292	294283	394483
587	86355.9	193219	294759	394959
586	88986.1	194777	295144	395344
585	89717.3	195596	295077	395277
584	90858.9	195465	293467	393667
583	91980.1	196421	294491	394691
582	91107.1	193318	295616	395816
581	90640	193946	295092	395292
580	90068.1	195064	293893	394093
579	89992.1	196260	295755	395955
578	89668.5	195531	294814	395014
577	91931.9	195986	296352	396552
576	90808.3	195025	295382	395582
575	91997.1	195464	296492	396692
574	91244.4	194313	295516	395716
573	89459.5	193703	293767	393967
572	90644.4	193428	294497	394697
571	89753.7	195878	296110	396310
570	89790.7	194577	295283	395483
569	90460.8	195853	295022	395222
568	89143.4	195106	292689	392889
567	89394.6	195309	296369	396569
566	88565.6	195535	293380	393580
565	88467.2	195444	295095	395295
564	88428.6	195754	294875	395075
563	89306.5	196375	294965	395165
562	91400.7	197648	293908	394108
561	91551.3	196956	295939	396139
560	91904.5	198115	296897	397097
559	91361.2	199782	300100	400300
558	93385.7	201543	301202	401402
557	94393	202505	301417	401617
556	97060.3	200979	299924	400124
555	98399.2	201682	301442	401642
554	96464.9	200778	299726	399926
553	95518.4	201134	299920	400120
552	95842.8	198635	298516	398716
551	92620.9	197183	294284	394484
550	89936.3	194353	295645	395845
549	88346.7	193374	292800	393000
548	85778.5	192521	290358	390558
547	83660.7	190612	290683	390883
546	84579.1	189018	289915	390115
545	81153.9	188410	287772	387972
544	80708.7	187620	286817	387017
543	80228.2	184123	285834	386034
542	78463.1	181491	284650	384850
541	77572.3	180507	283656	383856
540	78813.7	183189	284477	384677
539	78968.8	182971	284702	384902
538	76343.5	180984	283321	383521
537	74651.1	181078	281141	381341
536	72340.4	182353	279411	379611
535	75276.5	188826	286755	386955
534	102706	229977	323545	423745
533	168138	300476	386093	486293
532	220549	349783	440354	540554
531	216688	334858	434029	534229
530	150116	259577	366718	466918
529	91837.2	196148	300594	400794
528	71064	171901	273386	373586
527	66708.8	169398	268824	369024
526	66707	167066	268781	368981
525	66837.6	165412	267971	368171
524	65685	165532	267156	367356
523	64700.6	166655	266325	366525
522	64755.5	167903	266833	367033
521	64008.4	166191	266994	367194
520	64274.9	167361	268734	368934
519	64094.2	169803	267870	368070
518	64076.4	167385	269111	369311
517	64465.9	166054	267367	367567
516	65105.7	166067	267914	368114
515	63836.9	166238	267560	367760
514	62865.7	166197	267589	367789
513	64079.6	166338	267985	368185
512	65326.9	166260	267984	368184
511	64082.2	166730	267691	367891
510	65088.3	168466	266940	367140
509	65286.5	166675	268651	368851
508	65549.6	166356	269126	369326
507	65776.5	167210	266962	367162
506	63519.9	167210	269015	369215
505	63311.8	166160	267636	367836
504	64726.2	165262	269633	369833
503	65668.2	167822	269578	369778
502	66702.6	167114	267658	367858
501	65779.9	167549	268480	368680
500	65491.6	168894	269531	369731
499	66006.7	167955	268711	368911
498	66779.5	168220	271194	371394
497	63602	167656	269694	369894
496	64849.3	168824	268596	368796
495	65334.5	167531	269244	369444
494	65547.6	167073	269418	369618
493	65004.8	167887	271004	371204
492	65183	168286	269716	369916
491	65921.2	170307	270701	370901
490	66719	170584	269022	369222
489	65140.8	169282	268399	368599
488	65351.2	167492	269352	369552
487	65560.5	167808	268686	368886
486	66478.1	168762	271806	372006
485	67030.1	169464	270265	370465
484	65135.1	169175	271865	372065
483	67421.4	168974	270662	370862
482	67926.2	169817	271047	371247
481	66903.6	169503	268924	369124
480	66751.1	169532	270289	370489
479	67723.1	168786	271668	371868
478	65711.5	169584	270327	370527
477	65922.9	170443	271113	371313
476	67920.4	168852	272062	372262
475	68027.6	169677	270264	370464
474	67068.9	169366	270968	371168
473	68368.9	170290	271319	371519
472	69006	168362	271371	371571
471	68550.8	168820	269565	369765
470	68554.9	169301	270383	370583
469	68047.2	170905	271409	371609
468	69180.7	170262	270695	370895
467	68743.6	170568	271521	371721
466	66682.6	169994	272391	372591
465	67462.7	171246	272779	372979
464	67474.7	171963	272754	372954
463	68363.9	171578	271022	371222
462	68379	171436	270883	371083
461	68417	170211	270916	371116
460	67965.5	170648	270952	371152
459	66919.5	170582	274358	374558
458	68926	170775	273236	373436
457	68004	173034	272690	372890
456	69405.3	170004	273122	373322
455	68226.5	170675	272714	372914
454	70044.7	172884	273164	373364
453	69449.6	171538	273662	373862
452	70248.5	173384	273130	373330
451	71144.3	173074	273137	373337
450	70253.5	172321	274041	374241
449	68983.9	173366	273260	373460
448	69719.2	171762	275037	375237
447	68608.4	172060	275592	375792
446	69237.6	172219	274778	374978
445	69670.4	173723	274639	374839
444	71023.3	173528	273614	373814
443	71760.7	172944	274300	374500
442	69679.8	173807	274217	374417
441	68092.4	173717	275091	375291
440	69561.6	173558	275349	375549
439	70736.7	172553	274409	374609
438	70004.2	172546	275431	375631
437	70078.4	173133	275384	375584
436	70165.6	173155	275445	375645
435	69072.8	173728	274601	374801
434	69394	174591	274778	374978
433	68052.1	173765	275173	375373
432	69760	172611	274949	375149
431	70946	173986	274017	374217
430	70375.3	174980	276222	376422
429	72045.1	172892	275352	375552
428	70046.2	173615	276828	377028
427	71552.6	174477	276510	376710
426	71093.9	176018	276350	376550
425	70155.9	176401	276776	376976
424	69914.3	176778	276355	376555
423	70936.1	175916	278067	378267
422	70950.4	175311	276908	377108
421	72213.2	174982	276768	376968
420	71110.4	175833	277571	377771
419	70807.1	174925	278226	378426
418	73245.8	173342	277032	377232
417	73373.1	174681	274806	375006
416	71581.8	174483	275257	375457
415	71377.6	173297	275532	375732
414	71042.4	173739	274948	375148
413	71185.1	174016	273733	373933
412	70580.4	173488	273162	373362
411	72170.5	174265	276065	376265
410	71673.8	173593	277189	377389
409	71277.7	174557	274964	375164
408	72411.4	172215	275357	375557
407	71321.3	173688	277308	377508
406	70566.6	175205	277782	377982
405	72111.6	175309	276900	377100
404	71904.6	173525	276085	376285
403	72054	175542	275797	375997
402	72436.9	180235	277610	377810
401	74732.7	192794	289013	389913
400	78194.2	214066	313245	413445
399	77929	216424	323232	433432
398	75970.3	194652	300070	405270
397	73357	176386	278879	379079
396	72307.2	173601	273147	373347
395	73128.3	170803	270470	370870
394	73160.8	169518	270172	370372
393	71692	170926	271923	372123
392	71592.1	170077	273402	373602
391	73820.5	168603	271680	371880
390	73356.3	168415	271842	372042
389	73267.9	169346	270372	370572
388	72849.4	172281	272259	372459
387	72566.9	169776	273939	374139
386	72478.8	169554	271283	371483
385	71673.9	170075	271372	371572
384	73785.2	170996	270802	371002
383	73431.6	171424	272484	372684
382	74326.6	170479	273494	373694
381	73338.2	171233	273470	373670
380	73419.5	170708	272805	373005
379	75185.6	168895	273264	373464
378	72802.4	170934	272495	372695
377	73045.1	172493	273555	373755
376	73435.6	171203	272883	373083
375	75012.5	169758	272408	372608
374	73968.6	169646	271547	371747
373	76189.5	172324	272667	372867
372	74216	170978	274020	374220
371	73139.4	171698	272980	373180
370	73128.4	170976	273004	373204
369	73772.9	171070	272043	372243
368	73340	172912	270704	370904
367	74610.3	172500	274204	374404
366	75508.7	171707	272009	372209
365	75020	171998	273994	374194
364	74740.8	172894	275788	375988
363	75504.9	173805	273588	373788
362	76666.4	171109	275138	375338
361	75547.7	172226	273997	374197
360	75281.4	173004	274353	374553
359	77404.4	173155	273520	373720
358	77726.5	172216	274519	374719
357	74751.5	174700	274126	374326
356	75323.2	173817	274444	374644
355	74272.1	174415	273874	374074
354	75381.8	174044	274881	375081
353	75024.8	173793	274107	374307
352	76357.2	173517	276198	376398
351	76781.1	172178	275268	375468
350	75900.3	173716	275834	376034
349	75763.6	173755	276134	376334
348	76476.5	174293	275773	375973
347	77673.1	174296	275458	375658
346	79806.3	174064	277542	377742
345	78096	174230	277987	378187
344	76700.4	175307	278480	378680
343	79556.9	173706	276510	376710
342	78432	174585	277465	377665
341	78222.9	174524	277004	377204
340	77742.1	175524	276351	376551
339	78161.9	173279	274783	374983
338	77339	173636	274754	374954
337	76887.9	174301	275159	375359
336	80539.6	176227	276046	376246
335	81201.2	176132	275550	375750
334	77294.1	175565	276450	376650
333	78381.1	173478	275623	375823
332	77728.7	174088	275828	376028
331	78253.8	174345	276040	376240
330	79722.8	174000	276019	376219
329	79381.2	174844	275820	376020
328	79159.6	173769	275533	375733
327	77341.8	173332	275471	375671
326	79615.8	173653	275678	375878
325	80831.3	173577	274662	374862
324	79085.9	174298	275542	375742
323	80409.5	173673	277577	377777
322	79785	174432	277158	377358
321	78628.5	174294	277216	377416
320	79577.7	175078	276102	376302
319	79621.4	174989	279127	379327
318	79205.4	174715	276830	377030
317	80809.6	174259	277530	377730
316	81882.7	174765	277981	378181
315	80675.7	176146	277710	377910
314	82072.6	176805	277962	378162
313	81816.7	178096	278338	378538
312	82279.7	178151	280465	380665
311	82405.1	178843	280718	380918
310	84813.2	179743	280572	380772
309	85339.1	179138	280468	380668
308	84787.8	178277	278149	378349
307	84251.5	178204	277728	377928
306	82549	175134	277702	377902
305	82442.3	173528	275484	375684
304	77541.1	172976	272406	372606
303	75089.6	168464	270362	370562
302	73754.1	164480	267479	367679
301	68787.8	159729	263297	363497
300	63272	156959	260324	360524
299	60974.6	154130	256351	356551
298	57002.6	150924	252154	352354
297	54488.7	149216	251706	351906
296	54710	150499	251530	351730
295	54684.1	149652	250557	350757
294	53666	147893	250415	350615
293	51512.1	148493	249603	349803
292	55725.2	150638	254687	354887
291	59703.3	151967	256745	356945
290	59643.4	153018	257475	357675
289	46839.6	152560	254084	354284
288	39863.5	165707	262982	363182
287	57245.5	197444	290209	390409
286	125528	270370	356016	456216
285	281356	390571	484739	584939
284	417584	444306	562671	662871
283	301220	312273	436485	536685
282	96368.6	162354	270886	371086
281	25959.5	119774	221494	321694
280	18197.5	114217	215248	315448
279	14484.4	112400	212908	313108
278	13203.6	111696	212386	312586
277	12413.7	111125	210995	311195
276	12259.5	111013	211032	311232
275	12149.4	110438	211015	311215
274	12543.8	110968	211183	311383
273	12736.3	111128	211119	311319
272	12616.1	112371	211961	312161
271	12771.5	111377	212196	312396
270	12438.2	111780	212868	313068
269	11921.9	112291	213170	313370
268	12007.7	111639	212342	312542
267	11790.6	111200	210848	311048
266	12266	110683	210953	311153
265	11926.6	110117	211593	311793
264	11489.9	110541	211086	311286
263	12092.1	110258	210829	311029
262	12722.5	111498	209928	310128
261	12225.4	110641	210441	310641
260	12537.5	110388	210584	310784
259	11693	110167	210627	310827
258	11993.7	110167	211127	311327
257	11713.1	109900	210351	310551
256	12409.2	110967	211201	311401
255	12815	110118	211228	311428
254	12218.5	110909	211386	311586
253	12506.6	110292	210394	310594
252	12137.8	110470	210825	311025
251	12938.2	109870	211469	311669
250	12332.8	110299	210822	311022
249	11910.6	110728	210473	310673
248	12141.6	109842	210458	310658
247	13161.1	109414	210160	310360
246	11852.1	109017	210515	310715
245	11389.5	108893	209883	310083
244	11856.1	109179	209833	310033
243	11791.2	109263	209971	310171
242	10894.8	109156	209635	309835
241	10915	109336	209330	309530
240	11302	109327	208909	309109
239	10809.7	109184	209318	309518
238	10962	108944	209543	309743
237	11717.8	108910	209725	309925
236	12324.8	109367	209993	310193
235	12735.1	109863	209518	309718
234	12757.7	110454	211117	311317
233	16025.8	112772	212806	313006
232	23521.8	115461	216728	316928
231	26762.8	116378	218820	319020
230	22320.4	114296	215892	316092
229	16766.3	111695	212125	312325
228	12963	109573	210716	310916
227	11178.7	109546	209984	310184
226	10309.6	109094	208936	309136
225	10394.9	108899	208982	309182
224	9593.5	108856	208991	309191
223	9149.11	107808	208658	308858
222	9910.66	107834	209136	309336
221	9979.97	108581	209143	309343
220	9609.15	108854	208666	308866
219	9903.89	108393	208886	309086
218	9171	108161	208429	308629
217	9666.52	108120	208806	309006
216	9744.36	108117	208518	308718
215	9746.14	107721	208464	308664
214	9406.46	108703	208704	308904
213	9471.39	108442	208617	308817
212	9324.56	107946	207999	308199
211	9907.39	107733	208057	308257
210	9309.25	107834	208172	308372
209	10308.7	107509	208205	308405
208	9660.92	108268	208544	308744
207	9401.85	107981	208141	308341
206	9605.39	107426	208024	308224
205	9421.01	107192	207448	307648
204	9967.63	107373	208285	308485
203	9145.29	108280	208244	308444
202	8992.74	108275	208899	309099
201	9268.76	109930	209238	309438
200	9986.68	110556	210463	310663
199	10442.5	109349	211154	311354
198	10191.1	109958	210450	310650
197	9709.85	109368	210119	310319
196	9742.1	108815	208805	309005
195	9630.78	108432	208603	308803
194	9924.8	107766	208453	308653
193	9440.22	107721	208075	308275
192	10260.5	107664	208070	308270
191	9314.86	108040	208000	308200
190	9470.21	107781	207392	307592
189	10061.1	107593	207775	307975
188	10121.6	107515	207619	307819
187	10422.6	106935	207663	307863
186	9158.24	106573	207476	307676
185	9125.98	106917	207626	307826
184	8356.74	106762	207650	307850
183	8329.55	106724	206992	307192
182	8163.13	106122	206208	306408
181	7727.53	106060	205941	306141
180	7703.42	106274	205877	306077
179	7373.8	106201	206230	306430
178	7453.33	106005	206170	306370
177	7068.49	105543	205535	305735
176	6946.65	105596	206075	306275
175	7204.22	105794	206443	306643
174	7259.95	105682	205988	306188
173	7625.28	105974	205533	305733
172	6245.38	105561	205211	305411
171	6103.56	105767	205587	305787
170	7722.14	106632	206872	307072
169	16290.8	112280	213138	313338
168	31370.4	119786	220925	321125
167	37372.4	119700	222747	322947
166	22949.1	111887	214456	314656
165	8644.62	105843	206705	306905
164	5243.42	104811	205388	305588
163	4845.94	104971	204634	304834
162	4940.3	104587	204650	304850
161	4993.94	104163	204433	304633
160	4897.97	104376	204296	304496
159	4637.54	104125	204331	304531
158	4449.06	104309	204237	304437
157	4424.95	104561	204797	304997
156	4725.16	104577	204999	305199
155	5007.91	104755	204593	304793
154	5712.31	105695	204780	304980
153	8411.58	105990	205132	305332
152	9480.26	106041	205108	305308
151	8067.47	105311	205199	305399
150	6340.6	104569	204611	304811
149	5499.22	104874	204251	304451
148	4957.61	104562	204712	304912
147	4428.69	104577	204525	304725
146	4680.88	104649	204180	304380
145	4716.47	104592	204347	304547
144	4906.49	104960	204802	305002
143	4645.54	104678	204788	304988
142	5055.61	105162	204127	304327
141	4317.46	104588	204762	304962
140	4726.06	104395	204311	304511
139	4477.43	104708	204811	305011
138	5085.3	104781	204797	304997
137	4842.82	104696	204839	305039
136	4868.97	104917	204500	304700
135	4812.04	104701	204911	305111
134	4751.79	104658	204542	304742
133	4847.62	104197	204300	304500
132	4565.72	104527	204245	304445
131	4364.46	104905	204332	304532
130	4775.69	104628	204242	304442
129	4804.12	104759	204257	304457
128	4946.22	104625	204534	304734
127	4505.33	104357	204123	304323
126	4925.94	104792	204579	304779
125	4534.29	104866	204694	304894
124	4501.87	104262	204435	304635
123	4884.63	104519	204657	304857
122	4957.47	104524	204657	304857
121	5130.58	104417	204609	304809
120	4464.35	104322	204900	305100
119	4816.13	104450	204891	305091
118	4783.36	104418	204592	304792
117	4814.14	105088	204859	305059
116	5154.77	105048	204794	304994
115	4456.61	104355	204338	304538
114	4553.87	104455	204672	304872
113	4384.42	104386	205218	305418
112	4712.82	104672	204363	304563
111	5133.94	104846	204515	304715
110	4908.5	104680	204482	304682
109	4570.76	104823	204512	304712
108	4576.69	104740	204248	304448
107	4701.85	104347	204392	304592
106	4324.04	104299	204551	304751
105	4254.84	104607	204716	304916
104	5019.19	104981	204718	304918
103	5806.51	105297	205051	305251
102	7929.35	105884	205583	305783
101	9729.06	106166	205968	306168
100	8077.59	105399	205603	305803
99	5861.2	104625	204857	305057
98	4776.28	104928	205025	305225
97	4222.4	105165	205020	305220
96	4524.1	104797	204760	304960
95	4500.47	104839	204681	304881
94	4488.83	104445	205052	305252
93	4521.68	105073	205145	305345
92	4878.82	105224	204972	305172
91	5259.63	104858	204851	305051
90	4747.34	104915	205434	305634
89	4506.35	105008	205474	305674
88	4481.73	104599	205049	305249
87	4439.93	104845	204789	304989
86	4429.93	104910	204686	304886
85	4316.28	104720	204708	304908
84	4281.28	104889	204843	305043
83	4467.27	104613	204644	304844
82	4501.55	105181	204674	304874
81	4575.3	105101	204718	304918
80	4588.36	104461	204800	305000
79	4578.72	105134	204700	304900
78	4433.93	104794	204839	305039
77	4531.12	105282	205200	305400
76	4899.22	104755	205038	305238
75	4796.95	105122	205080	305280
74	4427.74	105069	204934	305134
73	4464.43	105189	204983	305183
72	4677.43	104942	204733	304933
71	4824.85	104951	204955	305155
70	4659.32	105444	204846	305046
69	4932.99	105060	205131	305331
68	4695.35	105564	204964	305164
67	4605.73	104869	204936	305136
66	5184.8	105378	205271	305471
65	5064.16	105024	205439	305639
64	4840.25	105073	205114	305314
63	4704.02	105108	205473	305673
62	4446.32	104843	204820	305020
61	4371.69	105098	205032	305232
60	4545.64	104941	205186	305386
59	4729.11	104873	205248	305448
58	5538.51	104710	205246	305446
57	5484.18	104868	205428	305628
56	5645.96	105382	205388	305588
55	5297.09	105179	205872	306072
54	4946.64	105507	205795	305995
53	5538.1	105448	205491	305691
52	5393.93	105387	205367	305567
51	4918.7	105621	205382	305582
50	5144.06	105627	205352	305552
49	5095.15	105667	206107	306307
48	5091.37	105349	205839	306039
47	5288.62	105429	205580	305780
46	5556.24	105603	205561	305761
45	5110.63	105505	205470	305670
44	5445.09	105389	205594	305794
43	5319.96	105339	205855	306055
42	4934.98	105311	205664	305864
41	5644.97	104943	205441	305641
40	5379.31	105169	205610	305810
39	5054.81	105387	205432	305632
38	4691.26	105360	205504	305704
37	4921.42	104789	205698	305898
36	4959.09	104830	205701	305901
35	4924.47	104978	204956	305156
34	4988.38	104885	205046	305246
33	4881.68	105008	205414	305614
32	4924.61	105448	205147	305347
31	4606.36	104937	205019	305219
30	4910.14	104877	205437	305637
29	4836.02	106067	205651	305851
28	5932.5	106840	206940	307140
27	7045.51	107582	207867	308067
26	7438.87	108524	208163	308363
25	7337.5	108996	208326	308526
24	6613.19	108039	207694	307894
23	5874.6	107039	206601	306801
22	5140.95	106178	205869	306069
21	4863.08	105605	205408	305608
20	5232.46	106019	205597	305797
19	5713.18	105623	206203	306403
18	6368.35	106509	206341	306541
17	7100.13	106922	207167	307367
16	7501.13	106820	207543	307743
15	6538.55	106515	206676	306876
14	5882.38	106063	205882	306082
13	5632.49	105584	205934	306134
12	4978.63	105260	205054	305254
11	3969.98	104615	203989	304189
10	4099.9	104341	204302	304502
9	5137.32	104840	204583	304783
8	4308.43	104135	204433	304633
7	3278.18	103268	203343	303543
6	2373.68	102748	202572	302772
5	2203.7	102309	202482	302682
4	1770.64	101966	202140	302340
3	1169.59	101602	202079	302279
2	662.487	100731	201045	301245
1	175.812	100297	200265	300465
0	54.5972	100068	200092	300292
-1	0	100051	200001	300201
-2	14.0028	100016	200039	300239
-3	16.559	100000	200001	300201
-4	9.45418	100014	200000	300200
-5	0	100006	200000	300200
-6	0	100000	200008	300208
-7	0	100008	200012	300212
-8	0	100012	200000	300200
-9	0	100000	200000	300200
-10	0	100019	200019	300219

## Sheet: Fig3d
	PSF	PSF-G4D-1	PSF-G4D-2	PSF-G4D-3
波长(nm)	Absorbance	Absorbance	Absorbance	Absorbance
200	0.828	0.819	0.905	0.919
201	0.832	0.825	0.908	0.923
202	0.837	0.831	0.916	0.927
203	0.845	0.83	0.917	0.928
204	0.853	0.835	0.919	0.928
205	0.86	0.843	0.918	0.928
206	0.866	0.852	0.925	0.927
207	0.872	0.86	0.929	0.935
208	0.876	0.869	0.933	0.941
209	0.88	0.874	0.937	0.943
210	0.882	0.88	0.945	0.947
211	0.888	0.885	0.948	0.952
212	0.893	0.891	0.952	0.96
213	0.899	0.898	0.954	0.959
214	0.905	0.904	0.959	0.961
215	0.914	0.91	0.963	0.965
216	0.92	0.915	0.973	0.973
217	0.928	0.92	0.978	0.978
218	0.931	0.927	0.984	0.985
219	0.938	0.931	0.985	0.991
220	0.943	0.936	0.991	0.997
221	0.947	0.94	0.994	1
222	0.95	0.946	0.997	1.003
223	0.956	0.952	1	1.005
224	0.962	0.957	1.007	1.012
225	0.968	0.961	1.015	1.018
226	0.972	0.967	1.02	1.023
227	0.978	0.971	1.025	1.027
228	0.983	0.976	1.029	1.03
229	0.985	0.98	1.033	1.034
230	0.989	0.985	1.039	1.039
231	0.994	0.991	1.043	1.045
232	1	0.999	1.051	1.05
233	1.007	1.006	1.057	1.055
234	1.014	1.014	1.063	1.061
235	1.023	1.02	1.068	1.068
236	1.03	1.029	1.075	1.075
237	1.039	1.036	1.08	1.081
238	1.047	1.044	1.088	1.087
239	1.056	1.053	1.093	1.093
240	1.064	1.063	1.102	1.1
241	1.072	1.073	1.109	1.107
242	1.078	1.081	1.117	1.116
243	1.085	1.088	1.123	1.12
244	1.09	1.096	1.13	1.127
245	1.097	1.104	1.137	1.131
246	1.105	1.112	1.144	1.139
247	1.112	1.118	1.15	1.144
248	1.118	1.123	1.155	1.148
249	1.122	1.128	1.159	1.152
250	1.126	1.133	1.162	1.155
251	1.128	1.137	1.163	1.158
252	1.132	1.14	1.167	1.16
253	1.135	1.143	1.169	1.162
254	1.136	1.146	1.171	1.163
255	1.136	1.147	1.172	1.164
256	1.137	1.149	1.171	1.165
257	1.138	1.148	1.171	1.166
258	1.139	1.147	1.169	1.165
259	1.138	1.147	1.17	1.163
260	1.135	1.146	1.169	1.161
261	1.133	1.145	1.168	1.159
262	1.129	1.142	1.164	1.157
263	1.127	1.14	1.162	1.155
264	1.126	1.139	1.159	1.152
265	1.123	1.137	1.156	1.149
266	1.12	1.134	1.154	1.145
267	1.116	1.13	1.15	1.14
268	1.112	1.126	1.146	1.137
269	1.108	1.122	1.142	1.133
270	1.105	1.118	1.139	1.13
271	1.102	1.114	1.136	1.125
272	1.099	1.11	1.132	1.123
273	1.095	1.108	1.128	1.119
274	1.091	1.106	1.124	1.115
275	1.086	1.101	1.119	1.109
276	1.083	1.097	1.114	1.106
277	1.081	1.092	1.112	1.102
278	1.078	1.089	1.108	1.098
279	1.075	1.086	1.106	1.094
280	1.072	1.082	1.101	1.089
281	1.069	1.081	1.099	1.086
282	1.065	1.077	1.095	1.081
283	1.062	1.075	1.091	1.077
284	1.06	1.072	1.086	1.074
285	1.058	1.07	1.083	1.072
286	1.054	1.066	1.081	1.069
287	1.05	1.063	1.078	1.066
288	1.045	1.058	1.074	1.063
289	1.041	1.054	1.069	1.06
290	1.035	1.047	1.066	1.055
291	1.027	1.039	1.061	1.049
292	1.018	1.028	1.054	1.041
293	1.004	1.013	1.045	1.033
294	0.989	0.994	1.035	1.023
295	0.968	0.971	1.021	1.01
296	0.944	0.946	1.005	0.995
297	0.916	0.916	0.984	0.977
298	0.886	0.882	0.963	0.959
299	0.854	0.846	0.939	0.939
300	0.821	0.809	0.913	0.917
301	0.788	0.772	0.887	0.893
302	0.753	0.733	0.859	0.87
303	0.718	0.695	0.833	0.847
304	0.684	0.659	0.807	0.824
305	0.653	0.625	0.782	0.803
306	0.623	0.592	0.758	0.783
307	0.596	0.562	0.736	0.766
308	0.571	0.534	0.715	0.747
309	0.549	0.509	0.697	0.73
310	0.528	0.486	0.68	0.716
311	0.51	0.467	0.664	0.703
312	0.493	0.448	0.649	0.692
313	0.479	0.433	0.636	0.681
314	0.466	0.419	0.625	0.671
315	0.455	0.407	0.615	0.663
316	0.446	0.397	0.605	0.655
317	0.437	0.388	0.596	0.646
318	0.43	0.381	0.589	0.639
319	0.423	0.373	0.581	0.632
320	0.416	0.367	0.575	0.626
321	0.411	0.363	0.57	0.621
322	0.405	0.357	0.564	0.615
323	0.4	0.351	0.557	0.609
324	0.395	0.345	0.549	0.602
325	0.391	0.339	0.543	0.597
326	0.385	0.335	0.536	0.59
327	0.38	0.331	0.53	0.583
328	0.374	0.325	0.522	0.576
329	0.369	0.32	0.515	0.569
330	0.363	0.314	0.507	0.562
331	0.358	0.31	0.5	0.554
332	0.353	0.305	0.492	0.546
333	0.346	0.299	0.484	0.538
334	0.34	0.294	0.477	0.53
335	0.334	0.288	0.469	0.522
336	0.327	0.283	0.46	0.513
337	0.321	0.278	0.451	0.504
338	0.315	0.273	0.442	0.496
339	0.31	0.267	0.434	0.487
340	0.304	0.262	0.427	0.478
341	0.298	0.256	0.418	0.47
342	0.292	0.252	0.409	0.461
343	0.286	0.247	0.4	0.452
344	0.28	0.242	0.392	0.443
345	0.275	0.238	0.385	0.434
346	0.27	0.234	0.378	0.426
347	0.265	0.231	0.372	0.418
348	0.26	0.226	0.365	0.411
349	0.255	0.222	0.358	0.404
350	0.251	0.219	0.351	0.397
351	0.248	0.216	0.346	0.392
352	0.244	0.212	0.34	0.386
353	0.24	0.209	0.335	0.38
354	0.237	0.206	0.33	0.374
355	0.234	0.203	0.325	0.368
356	0.231	0.201	0.32	0.362
357	0.228	0.198	0.316	0.357
358	0.225	0.195	0.311	0.352
359	0.222	0.193	0.307	0.348
360	0.219	0.191	0.303	0.344
361	0.217	0.189	0.3	0.34
362	0.215	0.187	0.297	0.336
363	0.213	0.185	0.293	0.332
364	0.21	0.183	0.29	0.328
365	0.208	0.181	0.286	0.325
366	0.205	0.18	0.283	0.322
367	0.203	0.179	0.281	0.319
368	0.201	0.177	0.278	0.316
369	0.199	0.175	0.275	0.313
370	0.196	0.173	0.273	0.31
371	0.194	0.172	0.271	0.307
372	0.192	0.17	0.268	0.304
373	0.19	0.168	0.266	0.301
374	0.187	0.166	0.263	0.298
375	0.186	0.165	0.261	0.296
376	0.183	0.163	0.259	0.293
377	0.181	0.161	0.257	0.291
378	0.179	0.16	0.255	0.288
379	0.176	0.159	0.253	0.286
380	0.175	0.157	0.251	0.284
381	0.173	0.156	0.248	0.282
382	0.17	0.154	0.247	0.28
383	0.168	0.153	0.245	0.277
384	0.166	0.152	0.243	0.276
385	0.165	0.151	0.242	0.274
386	0.163	0.15	0.24	0.272
387	0.161	0.149	0.239	0.27
388	0.159	0.147	0.237	0.269
389	0.157	0.146	0.235	0.267
390	0.155	0.145	0.233	0.265
391	0.154	0.144	0.232	0.264
392	0.152	0.143	0.231	0.262
393	0.151	0.142	0.23	0.261
394	0.149	0.141	0.228	0.259
395	0.147	0.14	0.227	0.257
396	0.146	0.139	0.226	0.256
397	0.144	0.138	0.224	0.255
398	0.143	0.137	0.223	0.253
399	0.141	0.136	0.222	0.251
400	0.14	0.135	0.221	0.25
401	0.139	0.135	0.22	0.249
402	0.138	0.134	0.219	0.248
403	0.137	0.133	0.218	0.246
404	0.135	0.132	0.216	0.245
405	0.134	0.132	0.215	0.244
406	0.133	0.131	0.215	0.243
407	0.132	0.13	0.214	0.241
408	0.131	0.13	0.213	0.24
409	0.13	0.129	0.211	0.239
410	0.129	0.128	0.21	0.237
411	0.128	0.128	0.209	0.237
412	0.127	0.127	0.208	0.235
413	0.127	0.127	0.208	0.234
414	0.125	0.126	0.207	0.233
415	0.125	0.125	0.206	0.232
416	0.123	0.124	0.205	0.23
417	0.123	0.124	0.204	0.229
418	0.122	0.123	0.203	0.228
419	0.121	0.122	0.202	0.227
420	0.12	0.122	0.201	0.226
421	0.12	0.121	0.2	0.225
422	0.119	0.121	0.199	0.224
423	0.119	0.121	0.198	0.222
424	0.118	0.12	0.197	0.221
425	0.117	0.12	0.196	0.219
426	0.117	0.119	0.195	0.219
427	0.116	0.118	0.194	0.217
428	0.115	0.118	0.193	0.216
429	0.114	0.117	0.192	0.215
430	0.114	0.117	0.192	0.213
431	0.113	0.116	0.191	0.212
432	0.113	0.116	0.189	0.211
433	0.112	0.115	0.189	0.21
434	0.112	0.114	0.188	0.208
435	0.111	0.114	0.187	0.207
436	0.11	0.114	0.186	0.206
437	0.11	0.114	0.185	0.205
438	0.11	0.113	0.184	0.204
439	0.108	0.112	0.183	0.202
440	0.108	0.112	0.181	0.201
441	0.107	0.111	0.18	0.2
442	0.107	0.111	0.18	0.199
443	0.106	0.11	0.179	0.197
444	0.106	0.11	0.178	0.196
445	0.105	0.11	0.177	0.195
446	0.105	0.109	0.176	0.194
447	0.104	0.109	0.175	0.192
448	0.104	0.108	0.174	0.191
449	0.104	0.108	0.173	0.19
450	0.103	0.108	0.171	0.189
451	0.102	0.107	0.17	0.188
452	0.102	0.106	0.169	0.186
453	0.101	0.106	0.169	0.185
454	0.101	0.105	0.168	0.184
455	0.1	0.104	0.167	0.182
456	0.099	0.104	0.165	0.181
457	0.099	0.103	0.164	0.18
458	0.099	0.103	0.163	0.179
459	0.098	0.102	0.162	0.178
460	0.098	0.102	0.161	0.176
461	0.097	0.101	0.16	0.175
462	0.097	0.101	0.159	0.174
463	0.096	0.101	0.158	0.173
464	0.095	0.1	0.157	0.172
465	0.095	0.099	0.156	0.17
466	0.095	0.099	0.155	0.169
467	0.094	0.098	0.154	0.168
468	0.093	0.098	0.153	0.167
469	0.093	0.097	0.152	0.165
470	0.092	0.097	0.151	0.164
471	0.092	0.096	0.15	0.163
472	0.091	0.096	0.148	0.161
473	0.091	0.095	0.147	0.16
474	0.09	0.094	0.146	0.158
475	0.09	0.094	0.145	0.157
476	0.089	0.093	0.144	0.156
477	0.089	0.093	0.143	0.155
478	0.089	0.093	0.142	0.154
479	0.088	0.092	0.141	0.153
480	0.088	0.092	0.139	0.152
481	0.087	0.091	0.138	0.151
482	0.087	0.091	0.137	0.15
483	0.087	0.09	0.136	0.149
484	0.086	0.089	0.135	0.147
485	0.085	0.089	0.134	0.146
486	0.085	0.088	0.132	0.144
487	0.085	0.088	0.132	0.144
488	0.084	0.088	0.131	0.142
489	0.084	0.087	0.13	0.141
490	0.084	0.087	0.129	0.14
491	0.083	0.087	0.128	0.139
492	0.082	0.086	0.126	0.138
493	0.082	0.085	0.125	0.137
494	0.081	0.085	0.124	0.135
495	0.081	0.084	0.123	0.135
496	0.08	0.084	0.122	0.133
497	0.08	0.083	0.121	0.132
498	0.079	0.083	0.12	0.131
499	0.079	0.083	0.119	0.13
500	0.079	0.082	0.118	0.129
501	0.078	0.082	0.117	0.128
502	0.078	0.081	0.116	0.127
503	0.078	0.081	0.115	0.126
504	0.077	0.08	0.114	0.125
505	0.077	0.08	0.113	0.124
506	0.076	0.079	0.112	0.122
507	0.076	0.079	0.111	0.121
508	0.075	0.078	0.11	0.12
509	0.075	0.078	0.109	0.12
510	0.074	0.078	0.108	0.119
511	0.074	0.077	0.107	0.118
512	0.074	0.077	0.106	0.117
513	0.073	0.076	0.105	0.116
514	0.073	0.076	0.104	0.115
515	0.073	0.075	0.103	0.113
516	0.072	0.075	0.103	0.112
517	0.072	0.075	0.102	0.112
518	0.071	0.074	0.101	0.111
519	0.071	0.074	0.1	0.11
520	0.071	0.073	0.099	0.109
521	0.071	0.073	0.099	0.109
522	0.07	0.073	0.098	0.107
523	0.07	0.073	0.097	0.107
524	0.069	0.072	0.096	0.105
525	0.069	0.072	0.095	0.105
526	0.069	0.071	0.094	0.104
527	0.068	0.071	0.093	0.103
528	0.068	0.07	0.093	0.102
529	0.067	0.07	0.092	0.101
530	0.067	0.07	0.091	0.1
531	0.067	0.07	0.09	0.099
532	0.067	0.069	0.089	0.098
533	0.067	0.069	0.089	0.098
534	0.066	0.068	0.088	0.097
535	0.066	0.068	0.087	0.096
536	0.066	0.068	0.086	0.095
537	0.065	0.068	0.086	0.095
538	0.065	0.068	0.085	0.094
539	0.065	0.067	0.085	0.093
540	0.065	0.067	0.084	0.092
541	0.064	0.066	0.083	0.092
542	0.064	0.066	0.082	0.091
543	0.064	0.066	0.082	0.09
544	0.064	0.066	0.081	0.09
545	0.063	0.065	0.08	0.088
546	0.063	0.065	0.08	0.088
547	0.062	0.065	0.079	0.087
548	0.062	0.064	0.079	0.087
549	0.062	0.064	0.078	0.086
550	0.062	0.064	0.078	0.086
551	0.062	0.064	0.077	0.085
552	0.061	0.063	0.076	0.084
553	0.061	0.063	0.076	0.084
554	0.061	0.063	0.075	0.083
555	0.061	0.063	0.075	0.083
556	0.061	0.063	0.074	0.082
557	0.061	0.063	0.074	0.081
558	0.061	0.062	0.073	0.08
559	0.06	0.062	0.072	0.08
560	0.06	0.062	0.072	0.08
561	0.06	0.062	0.072	0.08
562	0.06	0.062	0.071	0.079
563	0.06	0.061	0.071	0.078
564	0.06	0.061	0.07	0.077
565	0.06	0.061	0.07	0.077
566	0.059	0.061	0.069	0.076
567	0.059	0.061	0.068	0.076
568	0.059	0.06	0.068	0.075
569	0.059	0.06	0.068	0.075
570	0.059	0.06	0.068	0.074
571	0.059	0.06	0.068	0.074
572	0.058	0.06	0.067	0.074
573	0.059	0.06	0.067	0.074
574	0.058	0.06	0.066	0.073
575	0.058	0.06	0.066	0.073
576	0.058	0.059	0.065	0.072
577	0.058	0.059	0.065	0.071
578	0.058	0.059	0.065	0.071
579	0.058	0.059	0.065	0.071
580	0.058	0.059	0.064	0.071
581	0.058	0.059	0.064	0.071
582	0.058	0.059	0.064	0.07
583	0.058	0.059	0.064	0.07
584	0.058	0.059	0.063	0.069
585	0.058	0.059	0.063	0.069
586	0.057	0.059	0.062	0.069
587	0.057	0.059	0.062	0.069
588	0.057	0.059	0.062	0.068
589	0.057	0.059	0.062	0.068
590	0.058	0.059	0.062	0.068
591	0.057	0.058	0.062	0.068
592	0.057	0.058	0.062	0.067
593	0.057	0.058	0.061	0.067
594	0.058	0.058	0.061	0.067
595	0.057	0.058	0.061	0.067
596	0.057	0.058	0.061	0.067
597	0.057	0.058	0.061	0.066
598	0.057	0.058	0.06	0.066
599	0.057	0.058	0.06	0.066
600	0.057	0.058	0.06	0.066
601	0.057	0.058	0.06	0.065
602	0.057	0.058	0.059	0.065
603	0.057	0.058	0.06	0.065
604	0.057	0.058	0.06	0.065
605	0.057	0.058	0.06	0.065
606	0.057	0.058	0.06	0.065
607	0.057	0.058	0.059	0.065
608	0.057	0.058	0.059	0.064
609	0.057	0.058	0.059	0.064
610	0.057	0.058	0.059	0.064
611	0.057	0.058	0.059	0.064
612	0.057	0.058	0.059	0.064
613	0.057	0.058	0.059	0.064
614	0.057	0.058	0.059	0.064
615	0.057	0.058	0.059	0.064
616	0.057	0.058	0.059	0.063
617	0.057	0.058	0.059	0.063
618	0.057	0.058	0.059	0.063
619	0.057	0.058	0.058	0.063
620	0.057	0.058	0.058	0.063
621	0.057	0.058	0.058	0.063
622	0.057	0.058	0.058	0.063
623	0.057	0.058	0.058	0.063
624	0.057	0.058	0.058	0.063
625	0.058	0.058	0.058	0.063
626	0.058	0.058	0.058	0.063
627	0.058	0.058	0.058	0.063
628	0.058	0.058	0.058	0.063
629	0.057	0.058	0.058	0.062
630	0.058	0.059	0.058	0.063
631	0.058	0.058	0.058	0.062
632	0.058	0.058	0.058	0.062
633	0.057	0.058	0.058	0.062
634	0.058	0.058	0.058	0.062
635	0.058	0.058	0.058	0.062
636	0.058	0.058	0.058	0.062
637	0.058	0.058	0.057	0.061
638	0.058	0.058	0.057	0.062
639	0.058	0.058	0.058	0.062
640	0.058	0.058	0.058	0.062
641	0.058	0.058	0.057	0.062
642	0.058	0.058	0.057	0.062
643	0.058	0.058	0.057	0.062
644	0.058	0.058	0.058	0.062
645	0.058	0.058	0.058	0.061
646	0.058	0.059	0.057	0.061
647	0.058	0.059	0.057	0.061
648	0.058	0.059	0.057	0.061
649	0.057	0.058	0.057	0.061
650	0.057	0.058	0.057	0.061
651	0.058	0.058	0.057	0.061
652	0.058	0.058	0.057	0.061
653	0.058	0.058	0.057	0.061
654	0.058	0.058	0.057	0.061
655	0.058	0.059	0.057	0.061
656	0.058	0.059	0.057	0.061
657	0.058	0.059	0.057	0.061
658	0.058	0.059	0.057	0.061
659	0.059	0.059	0.057	0.061
660	0.059	0.059	0.057	0.061
661	0.059	0.059	0.057	0.061
662	0.059	0.059	0.057	0.061
663	0.058	0.059	0.057	0.061
664	0.058	0.059	0.057	0.061
665	0.059	0.059	0.058	0.062
666	0.059	0.059	0.058	0.061
667	0.059	0.059	0.058	0.061
668	0.059	0.059	0.058	0.061
669	0.059	0.06	0.058	0.061
670	0.059	0.06	0.058	0.062
671	0.059	0.06	0.059	0.062
672	0.059	0.06	0.058	0.062
673	0.059	0.06	0.058	0.062
674	0.059	0.06	0.058	0.062
675	0.059	0.059	0.058	0.061
676	0.06	0.059	0.058	0.062
677	0.06	0.06	0.058	0.061
678	0.06	0.06	0.058	0.062
679	0.06	0.06	0.058	0.062
680	0.06	0.06	0.058	0.062
681	0.06	0.061	0.058	0.062
682	0.06	0.06	0.058	0.061
683	0.06	0.06	0.059	0.062
684	0.061	0.06	0.059	0.062
685	0.061	0.06	0.059	0.062
686	0.061	0.06	0.059	0.062
687	0.06	0.06	0.059	0.062
688	0.06	0.06	0.059	0.062
689	0.06	0.06	0.059	0.061
690	0.061	0.061	0.059	0.062
691	0.06	0.06	0.058	0.062
692	0.06	0.06	0.058	0.062
693	0.06	0.06	0.059	0.062
694	0.061	0.061	0.06	0.063
695	0.061	0.062	0.06	0.063
696	0.061	0.061	0.059	0.063
697	0.061	0.061	0.059	0.063
698	0.061	0.061	0.06	0.063
699	0.061	0.061	0.06	0.063
700	0.061	0.061	0.06	0.063
701	0.061	0.061	0.06	0.063
702	0.061	0.061	0.06	0.063
703	0.061	0.061	0.06	0.063
704	0.061	0.061	0.06	0.063
705	0.061	0.061	0.06	0.063
706	0.061	0.061	0.06	0.063
707	0.061	0.062	0.06	0.063
708	0.062	0.063	0.06	0.063
709	0.062	0.063	0.06	0.064
710	0.062	0.063	0.06	0.064
711	0.063	0.062	0.06	0.064
712	0.063	0.063	0.06	0.064
713	0.063	0.063	0.06	0.064
714	0.063	0.062	0.061	0.064
715	0.062	0.062	0.06	0.064
716	0.062	0.062	0.06	0.064
717	0.062	0.062	0.061	0.064
718	0.062	0.063	0.062	0.065
719	0.063	0.063	0.061	0.065
720	0.063	0.064	0.062	0.065
721	0.063	0.063	0.061	0.065
722	0.063	0.063	0.061	0.065
723	0.063	0.063	0.061	0.065
724	0.062	0.063	0.062	0.065
725	0.063	0.064	0.062	0.065
726	0.063	0.064	0.063	0.065
727	0.064	0.064	0.063	0.065
728	0.064	0.064	0.063	0.065
729	0.064	0.064	0.063	0.066
730	0.064	0.064	0.062	0.066
731	0.063	0.063	0.061	0.065
732	0.062	0.063	0.06	0.065
733	0.063	0.063	0.061	0.065
734	0.063	0.064	0.062	0.066
735	0.064	0.064	0.063	0.066
736	0.064	0.065	0.064	0.067
737	0.064	0.065	0.064	0.066
738	0.065	0.066	0.064	0.067
739	0.065	0.065	0.063	0.065
740	0.066	0.066	0.064	0.067
741	0.064	0.066	0.064	0.066
742	0.064	0.066	0.064	0.067
743	0.064	0.066	0.063	0.067
744	0.065	0.065	0.064	0.067
745	0.065	0.065	0.064	0.068
746	0.066	0.065	0.064	0.068
747	0.065	0.064	0.063	0.067
748	0.065	0.064	0.062	0.066
749	0.064	0.064	0.063	0.065
750	0.064	0.065	0.064	0.066
751	0.065	0.065	0.065	0.067
752	0.065	0.066	0.064	0.067
753	0.065	0.066	0.063	0.067
754	0.066	0.066	0.063	0.066
755	0.065	0.066	0.064	0.066
756	0.066	0.066	0.064	0.067
757	0.065	0.066	0.064	0.066
758	0.065	0.065	0.064	0.066
759	0.065	0.066	0.064	0.066
760	0.066	0.066	0.064	0.066
761	0.067	0.067	0.065	0.066
762	0.066	0.066	0.064	0.066
763	0.067	0.068	0.065	0.068
764	0.066	0.068	0.066	0.068
765	0.067	0.068	0.067	0.068
766	0.067	0.068	0.067	0.068
767	0.067	0.067	0.066	0.068
768	0.067	0.068	0.066	0.067
769	0.067	0.068	0.066	0.067
770	0.067	0.068	0.066	0.068
771	0.068	0.067	0.066	0.069
772	0.067	0.069	0.067	0.069
773	0.068	0.069	0.068	0.069
774	0.069	0.07	0.068	0.069
775	0.068	0.069	0.067	0.069
776	0.067	0.068	0.066	0.069
777	0.068	0.067	0.065	0.068
778	0.069	0.067	0.066	0.067
779	0.069	0.067	0.066	0.068
780	0.068	0.067	0.067	0.07
781	0.067	0.067	0.067	0.071
782	0.066	0.067	0.066	0.069
783	0.068	0.067	0.067	0.069
784	0.069	0.067	0.068	0.069
785	0.069	0.068	0.069	0.07
786	0.069	0.069	0.069	0.07
787	0.069	0.068	0.068	0.068
788	0.069	0.069	0.068	0.069
789	0.069	0.068	0.067	0.069
790	0.07	0.069	0.068	0.069
791	0.07	0.069	0.068	0.068
792	0.07	0.07	0.068	0.07
793	0.068	0.068	0.067	0.069
794	0.068	0.068	0.067	0.07
795	0.068	0.068	0.066	0.068
796	0.068	0.067	0.065	0.069
797	0.069	0.07	0.068	0.071
798	0.07	0.071	0.069	0.071
799	0.071	0.073	0.07	0.072
800	0.069	0.07	0.066	0.07

## Sheet: Fig 3e
	Y	Y Error
	Contact angle()
PSF	84.1	2.3
PSF-G4D-1	39.6	3.2
PSF-G4D-2	38	2.5
PSF-G4D-3	35	3.5

## Sheet: Fig 3f
	Y	Y Error
	Pure water flux (kg m-2 h-1 bar-1)
PSF	54.5	2.1
PSF-G4D-1	110.96	3.7
PSF-G4D-2	113.05	2.9
PSF-G4D-3	108.72	3.5

## Sheet: Fig 3g
	Y	Y Error
	Contact angle()
PVDF	81.3	2.7
PVDF-G4D	67.5	1.8
PAN	58.875	3.5
PAN-G4D	51.05	1.35
PI	61	2.5
PI-G4D	48.3	3.4

## Sheet: Fig 3h
	Y	Y Error
	Pure water flux (kg m-2 h-1 bar-1)
PVDF	50.05	1.3
PVDF-G4D	289.89	4.2
	--	--
PAN	230.09	1.8
PAN-G4D	252.3	3.4
	--	--
	--	--
PI	203.48	1.9
PI-G4D	215.69	3.6

## Sheet: Fig4c
X(Distance)	Y(Height)	X(Distance)	Y(Height)
0	8.861	0	10.567
1.724	8.79	1.464	11.164
3.448	8.719	2.929	11.761
5.171	8.648	4.393	12.358
6.895	8.578	5.858	12.955
8.619	8.507	7.322	13.552
10.343	8.436	8.787	14.149
12.066	8.231	10.251	14.747
13.79	8.027	11.715	15.344
15.514	7.823	13.18	16.055
17.238	7.618	14.644	16.766
18.961	7.413	16.109	17.477
20.685	7.209	17.573	18.188
22.409	6.824	19.038	18.899
24.133	6.438	20.502	19.61
25.856	6.052	21.966	20.321
27.58	5.667	23.431	22.119
29.304	5.281	24.895	22.557
31.028	4.86	26.36	22.996
32.752	4.439	27.824	23.435
34.475	4.017	29.289	23.873
36.199	3.596	30.753	24.312
37.923	3.174	32.217	24.75
39.647	2.753	33.682	25.189
41.37	2.815	35.146	25.399
43.094	2.878	36.611	25.608
44.818	2.941	38.075	25.818
46.542	3.003	39.54	26.028
48.265	3.066	41.004	26.237
49.989	3.129	42.469	26.447
51.713	3.384	43.933	26.657
53.437	3.639	45.397	24.801
55.16	3.895	46.862	24.438
56.884	4.15	48.326	24.075
58.608	4.406	49.791	23.712
60.332	4.619	51.255	23.349
62.056	4.832	52.72	22.986
63.779	5.044	54.184	22.623
65.503	5.257	55.648	22.26
67.227	5.47	57.113	21.639
68.951	5.683	58.577	21.019
70.674	5.729	60.042	20.398
72.398	5.775	61.506	19.778
74.122	5.821	62.971	19.157
75.846	5.867	64.435	18.536
77.569	5.913	65.899	17.916
79.293	5.959	67.364	14.546
81.017	5.273	68.828	13.922
82.741	4.587	70.293	13.298
84.464	3.901	71.757	12.674
86.188	3.215	73.222	12.051
87.912	2.529	74.686	11.427
89.636	2.107	76.15	10.803
91.36	1.686	77.615	10.135
93.083	1.264	79.079	9.467
94.807	0.843	80.544	8.799
96.531	0.422	82.008	8.13
98.255	0	83.473	7.462
99.978	0.997	84.937	6.794
101.702	1.993	86.401	6.126
103.426	2.99	87.866	5.458
105.15	3.986	89.33	5.015
106.873	4.983	90.795	5.443
108.597	5.697	92.259	5.872
110.321	6.41	93.724	6.3
112.045	7.124	95.188	6.729
113.768	7.838	96.652	7.158
115.492	8.551	98.117	7.586
117.216	9.265	99.581	7.732
118.94	9.411	101.046	7.878
120.664	9.557	102.51	8.024
122.387	9.703	103.975	8.171
124.111	9.849	105.439	8.317
125.835	9.995	106.903	8.463
127.559	10.141	108.368	8.609
129.282	9.776	109.832	8.755
131.006	9.41	111.297	13.972
132.73	9.045	112.761	14.217
134.454	8.679	114.226	14.462
136.177	8.314	115.69	14.708
137.901	8.327	117.155	14.953
139.625	8.339	118.619	15.198
141.349	8.352	120.083	15.444
143.072	8.364	121.548	15.715
144.796	8.377	123.012	15.987
146.52	8.389	124.477	16.259
148.244	8.802	125.941	16.531
149.967	9.216	127.406	16.802
151.691	9.629	128.87	17.074
153.415	10.042	130.334	17.346
155.139	10.455	131.799	17.617
156.863	10.868	133.263	25.894
158.586	12.546	134.728	26.273
160.31	14.223	136.192	26.653
162.034	15.901	137.657	27.032
163.758	17.579	139.121	27.411
165.481	19.256	140.585	27.791
167.205	20.554	142.05	28.17
168.929	21.852	143.514	28.08
170.653	23.15	144.979	27.991
172.376	24.448	146.443	27.901
174.1	25.745	147.908	27.811
175.824	27.043	149.372	27.721
177.548	28.26	150.836	27.632
179.271	29.477	152.301	27.542
180.995	30.694	153.765	30.043
182.719	31.911	155.23	32.544
184.443	33.128	156.694	32.339
186.167	33.825	158.159	32.135
187.89	34.522	159.623	31.931
189.614	35.219	161.087	31.727
191.338	35.916	162.552	31.522
193.062	36.613	164.016	31.318
194.785	37.31	165.481	30.799
196.509	37.657	166.945	30.281
198.233	38.003	168.41	29.762
199.957	38.349	169.874	29.244
201.68	38.696	171.338	28.725
203.404	39.042	172.803	28.207
205.128	39.388	174.267	27.688
206.852	39.483	175.732	27.098
208.575	39.579	177.196	26.509
210.299	39.674	178.661	24.869
212.023	39.769	180.125	23.23
213.747	39.864	181.589	21.591
215.471	39.61	183.054	19.952
217.194	39.355	184.518	18.313
218.918	39.101	185.983	16.674
220.642	38.846	187.447	15.869
222.366	38.592	188.912	15.065
224.089	38.337	190.376	14.261
225.813	37.899	191.84	13.457
227.537	37.461	193.305	12.653
229.261	37.023	194.769	11.849
230.984	36.585	196.234	11.045
232.708	36.147	197.698	8.519
234.432	35.708	199.163	5.994
236.156	35.143	200.627	6.832
237.879	34.577	202.092	7.67
239.603	34.011	203.556	8.507
241.327	33.445	205.02	9.345
243.051	32.879	206.485	10.183
244.775	31.59	207.949	10.518
246.498	30.3	209.414	10.854
248.222	29.011	210.878	11.19
249.946	27.721	212.343	11.526
251.67	26.432	213.807	11.862
253.393	25.142	215.271	12.197
255.117	23.695	216.736	12.533
256.841	22.248	218.2	12.869
258.565	20.801	219.665	16.349
260.288	19.354	221.129	19.829
262.012	17.907	222.594	19.485
263.736	16.183	224.058	19.141
265.46	14.46	225.522	18.798
267.183	12.736	226.987	18.454
268.907	11.013	228.451	18.111
270.631	9.29	229.916	17.595
272.355	7.566	231.38	17.08
274.079	7.345	232.845	16.565
275.802	7.124	234.309	16.05
277.526	6.903	235.773	15.534
279.25	6.682	237.238	15.019
280.974	6.46	238.702	14.504
282.697	6.239	240.167	13.988
284.421	5.594	241.631	14.634
286.145	4.947	243.096	15.28
287.869	4.302	244.56	13.935
289.592	3.655	246.024	12.59
291.316	3.01	247.489	11.245
293.04	3.356	248.953	9.899
294.764	3.702	250.418	8.554
296.487	4.049	251.882	7.876
298.211	4.395	253.347	7.198
299.935	4.742	254.811	6.52
301.659	5.088	256.275	5.842
303.383	5.668	257.74	5.164
305.106	6.248	259.204	4.486
306.83	6.828	260.669	3.808
308.554	7.408	262.133	3.13
310.278	7.988	263.598	2.783
312.001	8.569	265.062	2.437
313.725	8.664	266.526	2.373
315.449	8.759	267.991	2.31
317.173	8.854	269.455	2.247
318.896	8.95	270.92	2.183
320.62	9.045	272.384	2.12
322.344	8.89	273.849	1.817
324.068	8.736	275.313	1.514
325.791	8.582	276.778	1.211
327.515	8.427	278.242	0.908
329.239	8.273	279.706	0.606
330.963	8.118	281.171	0.303
332.687	8.214	282.635	0
334.41	8.309	284.1	0.747
336.134	8.404	285.564	1.494
337.858	8.499	287.029	2.241
339.582	8.594	288.493	2.798
341.305	9.558	289.957	3.355
343.029	10.522	291.422	3.911
344.753	11.487	292.886	4.468
346.477	12.45	294.351	5.025
348.2	13.414	295.815	6.024
349.924	14.379	297.28	7.023
351.648	15.426	298.744	8.022
353.372	16.474	300.208	9.02
355.095	17.521	301.673	10.019
356.819	18.568	303.137	11.018
358.543	19.616	304.602	12.016
360.267	20.663	306.066	12.586
361.991	21.58	307.531	13.155
363.714	22.496	308.995	13.725
365.438	23.413	310.459	16.665
367.162	24.329	311.924	19.605
368.886	25.246	313.388	22.546
370.609	26.26	314.853	25.486
372.333	27.274	316.317	28.426
374.057	28.288	317.782	29.324
375.781	29.302	319.246	30.223
377.504	30.316	320.71	31.121
379.228	31.331	322.175	32.019
380.952	32.078	323.639	32.917
382.676	32.825	325.104	33.816
384.399	33.571	326.568	34.714
386.123	34.318	328.033	34.157
387.847	35.065	329.497	33.599
389.571	35.812	330.961	33.042
391.294	36.288	332.426	33.278
393.018	36.764	333.89	33.514
394.742	37.24	335.355	33.75
396.466	37.716	336.819	33.985
398.19	38.192	338.284	34.221
399.913	38.054	339.748	33.917
401.637	37.916	341.212	33.614
403.361	37.779	342.677	33.31
405.085	37.641	344.141	33.006
406.808	37.503	345.606	32.703
408.532	37.366	347.07	32.399
410.256	37.241	348.535	32.095
411.98	37.115	349.999	30.958
413.703	36.99	351.464	29.821
415.427	36.865	352.928	28.683
417.151	36.74	354.392	28.476
418.875	36.252	355.857	28.27
420.599	35.763	357.321	28.063
422.322	35.275	358.786	27.856
424.046	34.787	360.25	27.828
425.77	34.299	361.715	27.799
427.494	33.811	363.179	27.771
429.217	33.039	364.643	27.743
430.941	32.267	366.108	27.714
432.665	31.495	367.572	27.686
434.389	30.722	369.037	27.658
436.112	29.95	370.501	27.63
437.836	29.178	371.966	25.426
439.56	28.152	373.43	23.222
441.284	27.125	374.894	21.019
443.007	26.099	376.359	20.487
444.731	25.072	377.823	19.954
446.455	24.046	379.288	19.423
448.179	23.574	380.752	18.891
449.902	23.103	382.217	18.412
451.626	22.631	383.681	17.933
453.35	22.16	385.145	17.454
455.074	21.688	386.61	16.976
456.798	21.217	388.074	16.497
458.521	20.812	389.539	16.018
460.245	20.407	391.003	15.539
461.969	20.002	392.468	15.06
463.693	19.598	393.932	12.741
465.416	19.193	395.396	10.422
467.14	18.788	396.861	8.102
468.864	18.002	398.325	5.782
470.588	17.216	399.79	6.276
472.311	16.43	401.254	6.769
474.035	15.644	402.719	7.263
475.759	14.858	404.183	7.317
477.483	13.635	405.647	7.371
479.206	12.412	407.112	7.425
480.93	11.189	408.576	7.479
482.654	9.967	410.041	7.534
484.378	8.744	411.505	7.588
486.102	7.521	412.97	7.642
487.825	8.037	414.434	9.377
489.549	8.553	415.898	11.112
491.273	9.069	417.363	12.846
492.997	9.585	418.827	14.581
494.72	10.101	420.292	16.316
496.444	10.113	421.756	15.208
498.168	10.126	423.221	14.099
499.892	10.139	424.685	12.99
501.615	10.151	426.15	12.057
503.339	10.164	427.614	11.124
505.063	10.176	429.078	10.191
506.787	10.706	430.543	9.258
508.51	11.236	432.007	8.325
510.234	11.766	433.472	7.392
511.958	12.296	434.936	6.459
513.682	12.826	436.401	6.543
515.406	13.356	437.865	6.626
517.129	13.632	439.329	6.71
518.853	13.907	440.794	6.793
520.577	14.183	442.258	6.876
522.301	14.458	443.723	4.667
524.024	14.734	445.187	2.458
525.748	14.295	446.652	0.249
527.472	13.857	448.116	0.947
529.196	13.419	449.58	1.646
530.919	12.981	451.045	2.345
532.643	12.543	452.509	3.043
534.367	12.105	453.974	3.742
536.091	11.934	455.438	4.44
537.814	11.763	456.903	5.139
539.538	11.591	458.367	4.354
541.262	11.42	459.831	3.57
542.986	11.25	461.296	2.785
544.71	11.078	462.76	2.001
546.433	11.033	464.225	1.216
548.157	10.988	465.689	2.18
549.881	10.943	467.154	3.144
551.605	10.898	468.618	4.108
553.328	10.853	470.082	4.622
555.052	11.367	471.547	5.135
556.776	11.88	473.011	5.648
558.5	12.393	474.476	6.161
560.223	12.907	475.94	6.675
561.947	13.42	477.405	7.188
563.671	13.933	478.869	7.701
565.395	14.61	480.333	9.156
567.118	15.285	481.798	10.61
568.842	15.962	483.262	12.065
570.566	16.638	484.727	13.52
572.29	17.314	486.191	14.974
574.014	17.443	487.656	18.374
575.737	17.573	489.12	21.774
577.461	17.702	490.584	22.387
579.185	17.831	492.049	22.999
580.909	17.961	493.513	23.611
582.632	18.09	494.978	24.223
584.356	17.652	496.442	24.835
586.08	17.214	497.907	25.448
587.804	16.776	499.371	26.06
589.527	16.338	500.836	26.672
591.251	15.9	502.3	27.344
592.975	15.461	503.764	28.017
594.699	15.116	505.229	28.689
596.422	14.771	506.693	29.361
598.146	14.425	508.158	30.034
599.87	14.079	509.622	31.83
601.594	13.734	511.087	33.627
603.318	13.646	512.551	33.713
605.041	13.559	514.015	33.799
606.765	13.471	515.48	33.885
608.489	13.384	516.944	33.971
610.213	13.296	518.409	34.057
611.936	13.208	519.873	34.143
613.66	12.92	521.338	34.229
615.384	12.633	522.802	34.315
617.108	12.345	524.266	34.79
618.831	12.057	525.731	35.265
620.555	11.769	527.195	35.74
622.279	11.481	528.66	36.216
624.003	12.037	530.124	36.691
625.726	12.593	531.589	36.482
627.45	13.149	533.053	36.274
629.174	13.705	534.517	36.047
630.898	14.261	535.982	35.819
632.622	14.557	537.446	35.592
634.345	14.853	538.911	35.364
636.069	15.15	540.375	35.137
637.793	15.446	541.84	34.91
639.517	15.742	543.304	34.683
641.24	16.039	544.768	34.455
642.964	15.593	546.233	34.803
644.688	15.147	547.697	35.152
646.412	14.702	549.162	35.5
648.135	14.256	550.626	35.848
649.859	13.81	552.091	36.196
651.583	13.906	553.555	32.382
		555.019	28.568
		556.484	27.851
		557.948	27.133
		559.413	26.415
		560.877	25.697
		562.342	24.98
		563.806	24.262
		565.271	23.544
		566.735	24.101
		568.199	24.657
		569.664	25.213
		571.128	25.769
		572.593	26.325
		574.057	26.881
		575.521	27.876
		576.986	28.871
		578.45	29.127
		579.915	29.382
		581.379	29.638
		582.844	29.894
		584.308	30.149
		585.773	30.405
		587.237	30.661
		588.701	30.73
		590.166	30.8
		591.63	30.869
		593.095	30.939
		594.559	31.008
		596.024	31.078
		597.488	31.621
		598.952	32.165
		600.417	32.149
		601.881	32.132
		603.346	32.116
		604.81	32.099
		606.275	32.083
		607.739	32.067
		609.203	32.05
		610.668	31.934
		612.132	31.818
		613.597	31.701
		615.061	31.585
		616.526	31.468
		617.99	31.352
		619.454	27.828
		620.919	27.238
		622.383	26.647
		623.848	26.056
		625.312	25.466
		626.777	24.875
		628.241	24.284
		629.705	23.694
		631.17	23.103
		632.634	22.011
		634.099	20.919
		635.563	19.827
		637.028	18.735
		638.492	17.643
		639.956	16.551
		641.421	12.625
		642.885	13.036
		644.35	13.447
		645.814	13.857
		647.279	14.268
		648.743	14.678
		650.208	15.089

## Sheet: Fig 4f
X(Distance)	Y(Height)	X(Distance)	Y(Height)	X(Distance)	Y(Height)
0	12.588	0	2.958	0	7.025
1.266	12.536	1.326	2.955	1.427	6.974
2.532	12.485	2.652	2.952	2.854	6.922
3.799	12.433	3.979	2.949	4.281	6.87
5.065	12.382	5.305	2.945	5.708	6.818
6.331	12.33	6.631	2.942	7.135	6.767
7.597	12.279	7.957	2.939	8.562	6.715
8.864	12.227	9.283	2.936	9.989	6.663
10.13	12.176	10.61	2.933	11.416	6.742
11.396	12.124	11.936	3.21	12.843	6.821
12.662	12.039	13.262	3.488	14.27	6.9
13.929	11.954	14.588	3.765	15.697	6.979
15.195	11.869	15.915	4.042	17.124	7.057
16.461	11.784	17.241	4.319	18.551	7.136
17.727	11.698	18.567	4.596	19.978	7.215
18.994	11.613	19.893	4.874	21.405	6.965
20.26	11.528	21.219	5.151	22.832	6.714
21.526	11.443	22.546	5.233	24.259	6.464
22.792	11.555	23.872	5.315	25.686	6.213
24.059	11.667	25.198	5.397	27.113	5.963
25.325	11.778	26.524	5.479	28.54	5.712
26.591	11.89	27.85	5.561	29.967	5.461
27.857	12.002	29.177	5.643	31.395	5.15
29.124	11.708	30.503	5.725	32.822	4.838
30.39	11.415	31.829	4.004	34.249	4.527
31.656	11.121	33.155	3.847	35.676	4.215
32.922	11.102	34.482	3.689	37.103	3.904
34.189	11.082	35.808	3.532	38.53	3.592
35.455	11.063	37.134	3.374	39.957	3.28
36.721	11.044	38.46	3.217	41.384	3.082
37.987	11.024	39.786	3.059	42.811	2.884
39.254	11.005	41.113	2.902	44.238	2.686
40.52	10.986	42.439	2.831	45.665	2.487
41.786	10.966	43.765	2.76	47.092	2.289
43.052	11.07	45.091	2.689	48.519	2.091
44.319	11.173	46.417	2.618	49.946	1.893
45.585	11.276	47.744	2.548	51.373	0.947
46.851	11.379	49.07	2.477	52.8	0
48.117	11.482	50.396	2.406	54.227	0.358
49.384	11.585	51.722	2.335	55.654	0.716
50.65	11.688	53.048	2.289	57.081	1.074
51.916	11.792	54.375	2.244	58.508	1.431
53.182	10.771	55.701	2.198	59.935	1.789
54.449	9.751	57.027	2.153	61.362	1.873
55.715	9.587	58.353	2.107	62.789	1.956
56.981	9.423	59.68	2.062	64.216	2.04
58.247	9.258	61.006	2.017	65.643	2.123
59.514	9.094	62.332	1.883	67.07	2.207
60.78	8.93	63.658	1.717	68.497	2.29
62.046	8.766	64.984	1.552	69.924	2.373
63.312	8.652	66.311	1.386	71.351	2.577
64.579	8.539	67.637	1.221	72.778	2.78
65.845	8.426	68.963	1.055	74.205	2.984
67.111	8.312	70.289	0.89	75.632	3.187
68.377	8.199	71.615	0.724	77.059	3.391
69.644	8.086	72.942	0.823	78.486	3.594
70.91	7.972	74.268	0.923	79.913	3.798
72.176	7.859	75.594	1.022	81.34	3.832
73.442	7.94	76.92	1.121	82.767	3.866
74.708	8.02	78.247	1.22	84.194	3.9
75.975	8.1	79.573	1.32	85.621	3.934
77.241	8.181	80.899	1.419	87.048	3.968
78.507	8.261	82.225	1.518	88.475	4.003
79.773	8.342	83.551	1.755	89.902	4.037
81.04	8.422	84.878	1.992	91.329	4.127
82.306	8.33	86.204	2.228	92.757	4.217
83.572	8.238	87.53	2.465	94.184	4.307
84.838	8.046	88.856	2.702	95.611	4.397
86.105	7.854	90.182	2.939	97.038	4.487
87.371	7.662	91.509	3.175	98.465	4.577
88.637	7.47	92.835	3.941	99.892	4.668
89.903	7.278	94.161	4.026	101.319	5.091
91.17	7.086	95.487	4.111	102.746	5.516
92.436	6.894	96.813	4.197	104.173	5.939
93.702	6.702	98.14	4.282	105.6	6.363
94.968	6.276	99.466	4.367	107.027	6.634
96.235	5.851	100.792	4.452	108.454	6.904
97.501	5.426	102.118	4.538	109.881	7.174
98.767	5.001	103.445	4.637	111.308	7.421
100.033	4.575	104.771	4.737	112.735	7.669
101.3	4.15	106.097	4.836	114.162	7.916
102.566	3.725	107.423	4.936	115.589	8.163
103.832	3.299	108.749	5.035	117.016	8.411
105.098	3.064	110.076	5.135	118.443	8.658
106.365	2.828	111.402	5.234	119.87	8.906
107.631	2.593	112.728	5.333	121.297	8.758
108.897	2.357	114.054	5.377	122.724	8.61
110.163	2.182	115.38	5.421	124.151	8.462
111.43	2.007	116.707	5.465	125.578	8.315
112.696	1.832	118.033	5.508	127.005	8.167
113.962	1.657	119.359	5.552	128.432	8.019
115.228	1.45	120.685	5.596	129.859	7.97
116.495	1.242	122.012	5.639	131.286	7.92
117.761	1.035	123.338	4.369	132.713	7.87
119.027	0.828	124.664	3.098	134.14	7.82
120.293	0.621	125.99	3.277	135.567	7.77
121.56	0.414	127.316	3.456	136.994	7.72
122.826	0.207	128.643	3.635	138.421	7.671
124.092	0	129.969	3.814	139.848	7.675
125.358	0.312	131.295	3.993	141.275	7.679
126.625	0.625	132.621	4.172	142.702	7.684
127.891	0.937	133.947	4.146	144.129	7.689
129.157	1.249	135.274	4.12	145.556	7.693
130.423	1.561	136.6	4.094	146.983	7.697
131.69	1.874	137.926	4.068	148.41	7.702
132.956	2.186	139.252	4.042	149.837	7.5
134.222	2.498	140.579	4.016	151.264	7.298
135.488	1.857	141.905	3.99	152.692	7.096
136.755	2.212	143.231	4.033	154.119	6.894
138.021	2.567	144.557	4.076	155.546	6.692
139.287	2.921	145.883	4.119	156.973	6.49
140.553	3.276	147.21	4.162	158.4	7.75
141.82	3.631	148.536	4.205	159.827	7.851
143.086	3.986	149.862	4.248	161.254	7.952
144.352	4.34	151.188	4.291	162.681	8.053
145.618	4.721	152.514	4.333	164.108	8.154
146.884	5.101	153.841	4.316	165.535	8.255
148.151	5.482	155.167	4.298	166.962	8.356
149.417	5.862	156.493	4.427	168.389	8.457
150.683	6.243	157.819	4.556	169.816	7.954
151.949	6.624	159.145	4.684	171.243	7.45
153.216	7.004	160.472	4.813	172.67	6.946
154.482	7.385	161.798	4.942	174.097	6.443
155.748	7.111	163.124	5.071	175.524	5.939
157.014	6.837	164.45	5.414	176.951	5.435
158.281	6.564	165.777	5.757	178.378	4.931
159.547	6.29	167.103	6.1	179.805	4.853
160.813	6.017	168.429	6.443	181.232	4.775
162.079	5.743	169.755	6.786	182.659	4.697
163.346	6.085	171.081	7.13	184.086	4.618
164.612	6.428	172.408	7.473	185.513	4.54
165.878	6.77	173.734	7.583	186.94	4.462
167.144	6.911	175.06	7.694	188.367	4.383
168.411	7.051	176.386	7.804	189.794	4.29
169.677	7.192	177.712	7.915	191.221	4.197
170.943	7.333	179.039	8.025	192.648	4.104
172.209	7.474	180.365	8.136	194.075	4.01
173.476	7.615	181.691	8.246	195.502	3.917
174.742	7.755	183.017	8.357	196.929	3.824
176.008	7.896	184.344	8.142	198.356	3.731
177.274	8.136	185.67	7.926	199.783	4.117
178.541	8.377	186.996	8.135	201.21	4.503
179.807	8.617	188.322	8.343	202.637	4.889
181.073	8.857	189.648	8.552	204.064	5.275
182.339	9.097	190.975	8.76	205.491	5.661
183.606	9.337	192.301	8.969	206.918	6.047
184.872	9.577	193.627	9.177	208.345	6.433
186.138	9.817	194.953	9.195	209.772	7.44
187.404	10.374	196.279	9.212	211.199	8.989
188.671	10.931	197.606	9.23	212.626	10.537
189.937	11.487	198.932	9.247	214.054	12.086
191.203	12.042	200.258	9.265	215.481	13.635
192.469	12.597	201.584	9.282	216.908	15.183
193.736	13.152	202.91	9.3	218.335	16.732
195.002	13.707	204.237	9.493	219.762	18.059
196.268	14.262	205.563	9.686	221.189	19.387
197.534	14.663	206.889	9.879	222.616	20.714
198.801	15.065	208.215	10.072	224.043	22.042
200.067	15.466	209.542	10.265	225.47	23.369
201.333	15.868	210.868	10.458	226.897	24.696
202.599	16.269	212.194	10.652	228.324	26.024
203.866	16.671	213.52	10.845	229.751	27.224
205.132	17.072	214.846	10.339	231.178	28.424
206.398	17.474	216.173	9.833	232.605	29.624
207.664	18.35	217.499	9.697	234.032	30.824
208.931	19.227	218.825	9.561	235.459	32.024
210.197	20.103	220.151	9.425	236.886	33.225
211.463	20.979	221.477	9.288	238.313	34.425
212.729	21.855	222.804	9.152	239.74	36.526
213.996	22.732	224.13	9.016	241.167	38.627
215.262	23.608	225.456	9.136	242.594	40.729
216.528	24.484	226.782	9.257	244.021	42.83
217.794	26.101	228.109	9.377	245.448	44.931
219.061	27.719	229.435	9.497	246.875	47.033
220.327	29.335	230.761	9.618	248.302	48.067
221.593	30.952	232.087	9.738	249.729	49.102
222.859	32.57	233.413	9.858	251.156	50.137
224.125	34.187	234.74	10.309	252.583	51.172
225.392	35.804	236.066	10.76	254.01	52.207
226.658	37.421	237.392	11.211	255.437	53.242
227.924	39.234	238.718	11.662	256.864	54.276
229.19	41.048	240.044	12.112	258.291	55.121
230.457	42.862	241.371	12.563	259.718	55.966
231.723	44.675	242.697	13.014	261.145	56.811
232.989	46.489	244.023	13.465	262.572	58.007
234.255	48.302	245.349	13.399	263.999	59.202
235.522	50.116	246.675	13.332	265.426	60.398
236.788	51.93	248.002	13.266	266.853	61.594
238.054	52.848	249.328	15.337	268.28	61.872
239.32	53.766	250.654	17.408	269.707	62.149
240.587	54.685	251.98	19.479	271.134	62.427
241.853	55.604	253.307	21.55	272.561	62.704
243.119	56.522	254.633	23.622	273.988	62.981
244.385	57.744	255.959	24.968	275.416	63.259
245.652	58.966	257.285	26.314	276.843	63.536
246.918	60.188	258.611	27.66	278.27	63.326
248.184	61.41	259.938	29.006	279.697	63.115
249.45	61.823	261.264	30.352	281.124	62.904
250.717	62.237	262.59	31.699	282.551	62.693
251.983	62.65	263.916	33.045	283.978	62.483
253.249	63.063	265.242	34.102	285.405	62.272
254.515	63.477	266.569	35.16	286.832	62.061
255.782	63.89	267.895	36.217	288.259	61.632
257.048	64.303	269.221	37.275	289.686	61.203
258.314	64.717	270.547	38.332	291.113	60.773
259.58	64.767	271.874	39.39	292.54	60.344
260.847	64.817	273.2	40.447	293.967	59.915
262.113	64.867	274.526	41.505	295.394	59.485
263.379	64.918	275.852	42.041	296.821	59.056
264.645	64.968	277.178	42.577	298.248	58.505
265.912	65.018	278.505	43.113	299.675	57.953
267.178	65.068	279.831	44.405	301.102	57.401
268.444	65.119	281.157	45.696	302.529	56.85
269.71	65.571	282.483	46.988	303.956	56.298
270.977	66.023	283.809	48.28	305.383	55.747
272.243	65.829	285.136	49.561	306.81	55.195
273.509	65.635	286.462	50.842	308.237	55.343
274.775	65.441	287.788	52.122	309.664	55.49
276.042	65.246	289.114	53.403	311.091	55.638
277.308	65.052	290.441	54.684	312.518	55.785
278.574	64.858	291.767	55.965	313.945	55.933
279.84	64.505	293.093	57.245	315.372	56.453
281.107	64.152	294.419	58.526	316.799	56.974
282.373	63.799	295.745	59.241	318.226	56.738
283.639	63.446	297.072	59.955	319.653	56.502
284.905	63.092	298.398	60.67	321.08	56.266
286.172	62.739	299.724	61.385	322.507	56.03
287.438	62.387	301.05	62.099	323.934	55.793
288.704	62.033	302.376	62.814	325.361	55.557
289.97	61.864	303.703	63.528	326.788	55.321
291.237	61.694	305.029	64.243	328.215	55.428
292.503	61.524	306.355	64.68	329.642	55.536
293.769	61.355	307.681	65.117	331.069	55.643
295.035	61.185	309.007	65.554	332.496	55.75
296.301	61.015	310.334	66.255	333.923	55.857
297.568	60.845	311.66	66.956	335.35	55.964
298.834	57.005	312.986	67.657	336.778	56.072
300.1	56.982	314.312	68.358	338.205	55.896
301.366	56.958	315.639	68.204	339.632	55.72
302.633	56.935	316.965	68.051	341.059	55.543
303.899	56.911	318.291	67.897	342.486	55.367
305.165	56.888	319.617	67.743	343.913	55.191
306.431	56.865	320.943	67.59	345.34	55.015
307.698	56.841	322.27	67.436	346.767	54.839
308.964	56.818	323.596	67.282	348.194	54.624
310.23	56.706	324.922	67.129	349.621	54.408
311.496	56.593	326.248	66.864	351.048	54.193
312.763	56.481	327.574	66.6	352.475	53.977
314.029	56.369	328.901	66.335	353.902	53.761
315.295	56.256	330.227	66.071	355.329	53.546
316.561	56.144	331.553	65.807	356.756	53.33
317.828	56.032	332.879	65.542	358.183	52.493
319.094	55.919	334.206	65.278	359.61	51.655
320.36	56	335.532	65.014	361.037	50.817
321.626	56.081	336.858	64.153	362.464	49.979
322.893	56.162	338.184	63.293	363.891	49.141
324.159	56.242	339.51	62.432	365.318	48.303
325.425	56.127	340.837	61.405	366.745	47.507
326.691	56.012	342.163	60.379	368.172	46.711
327.958	55.897	343.489	59.352	369.599	45.915
329.224	55.781	344.815	58.326	371.026	45.12
330.49	55.666	346.141	58.117	372.453	44.324
331.756	55.431	347.468	57.908	373.88	43.528
333.023	55.196	348.794	57.7	375.307	42.732
334.289	54.96	350.12	57.491	376.734	40.765
335.555	54.725	351.446	57.282	378.161	38.799
336.821	54.49	352.772	57.074	379.588	36.833
338.088	54.254	354.099	56.865	381.015	34.866
339.354	54.019	355.425	56.657	382.442	32.9
340.62	53.784	356.751	56.349	383.869	30.934
341.886	53.787	358.077	56.041	385.296	28.967
343.153	53.791	359.404	55.733	386.723	26.635
344.419	53.795	360.73	55.426	388.15	24.302
345.685	53.798	362.056	55.118	389.577	21.97
346.951	53.802	363.382	54.81	391.004	19.637
348.218	53.806	364.708	54.503	392.431	17.305
349.484	53.809	366.035	54.195	393.858	14.972
350.75	53.813	367.361	54.506	395.285	12.64
352.016	52.635	368.687	54.816	396.713	12.169
353.283	52.294	370.013	55.127	398.14	11.697
354.549	51.952	371.339	55.438	399.567	11.226
355.815	51.611	372.666	54.877	400.994	10.755
357.081	51.27	373.992	54.317	402.421	10.284
358.348	50.928	375.318	53.756	403.848	9.812
359.614	50.587	376.644	53.431	405.275	9.341
360.88	50.246	377.971	53.105	406.702	9.003
362.146	49.667	379.297	52.779	408.129	8.664
363.413	49.088	380.623	52.454	409.556	8.326
364.679	48.51	381.949	52.128	410.983	7.987
365.945	47.931	383.275	51.803	412.41	7.649
367.211	47.352	384.602	51.477	413.837	7.311
368.477	46.773	385.928	51.152	415.264	6.972
369.744	46.195	387.254	50.975	416.691	6.427
371.01	45.616	388.58	50.799	418.118	5.881
372.276	44.766	389.906	50.622	419.545	5.363
373.542	43.916	391.233	50.446	420.972	4.844
374.809	43.066	392.559	50.27	422.399	4.326
376.075	42.215	393.885	50.093	423.826	3.807
377.341	41.365	395.211	49.917	425.253	3.289
378.607	40.515	396.538	49.741	426.68	3.281
379.874	29.727	397.864	49.577	428.107	3.274
381.14	18.94	399.19	49.414	429.534	3.266
382.406	16.667	400.516	49.251	430.961	3.259
383.672	14.395	401.842	49.088	432.388	3.251
384.939	12.122	403.169	48.017	433.815	3.244
386.205	9.85	404.495	46.947	435.242	3.236
387.471	7.577	405.821	45.876	436.669	3.002
388.737	5.305	407.147	45.482	438.096	2.769
390.004	3.032	408.473	45.088	439.523	2.535
391.27	0.76	409.8	44.694	440.95	2.301
392.536	1.317	411.126	44.3	442.377	2.067
393.802	1.875	412.452	43.906	443.804	1.833
395.069	2.432	413.778	43.512	445.231	1.6
396.335	2.99	415.104	43.118	446.658	1.529
397.601	3.547	416.431	42.724	448.085	1.458
398.867	4.105	417.757	41.724	449.512	1.387
400.134	4.663	419.083	40.723	450.939	1.316
401.4	5.22	420.409	39.723	452.366	1.245
402.666	5.209	421.736	38.722	453.793	1.174
403.932	5.198	423.062	37.722	455.22	1.103
405.199	5.188	424.388	36.721	456.647	1.236
406.465	5.736	425.714	35.721	458.075	1.37
407.731	6.283	427.04	34.831	459.502	1.503
408.997	6.831	428.367	33.941	460.929	1.637
410.264	7.379	429.693	33.051	462.356	1.77
411.53	7.927	431.019	32.16	463.783	1.903
412.796	8.475	432.345	31.27	465.21	2.037
414.062	8.703	433.671	26.659	466.637	2.036
415.329	8.933	434.998	22.049	468.064	2.035
416.595	9.161	436.324	17.438	469.491	2.034
417.861	9.39	437.65	15.321	470.918	2.033
419.127	9.619	438.976	13.205	472.345	2.254
420.394	9.848	440.302	11.088	473.772	2.474
421.66	10.077	441.629	8.972	475.199	2.695
422.926	10.306	442.955	6.855	476.626	2.639
424.192	10.676	444.281	4.739	478.053	2.584
425.459	11.047	445.607	2.622	479.48	2.528
426.725	11.417	446.934	0.505	480.907	2.472
427.991	11.788	448.26	0.433	482.334	2.416
429.257	12.158	449.586	0.361	483.761	2.361
430.524	12.528	450.912	0.289	485.188	2.305
431.79	12.899	452.238	0.217	486.615	2.48
433.056	13.269	453.565	0.144	488.042	2.656
434.322	13.324	454.891	0.072	489.469	2.831
435.589	13.379	456.217	0	490.896	3.006
436.855	13.434	457.543	0.259	492.323	3.182
438.121	13.489	458.869	0.519	493.75	3.357
439.387	13.544	460.196	0.778	495.177	3.336
440.654	13.599	461.522	1.038	496.604	3.315
441.92	13.654	462.848	1.297	498.031	3.294
443.186	13.709	464.174	1.557	499.458	3.273
444.452	13.769	465.501	2.11	500.885	3.251
445.718	13.829	466.827	2.663	502.312	3.23
446.985	13.889	468.153	2.752	503.739	3.209
448.251	13.949	469.479	2.841	505.166	3.264
449.517	14.009	470.805	2.93	506.593	3.319
450.783	14.069	472.132	3.019	508.02	3.374
452.05	14.129	473.458	3.109	509.447	3.429
453.316	14.189	474.784	3.197	510.874	3.484
454.582	14.438	476.11	3.286	512.301	3.539
455.848	14.687	477.436	3.376	513.728	3.594
457.115	14.936	478.763	3.411	515.155	3.442
458.381	15.185	480.089	3.447	516.582	3.289
459.647	15.434	481.415	3.483	518.01	3.137
460.913	15.553	482.741	3.519	519.437	2.985
462.18	15.672	484.068	3.554	520.864	2.833
463.446	15.791	485.394	3.59	522.291	2.681
464.712	15.811	486.72	3.626	523.718	4.252
465.978	15.831	488.046	4.117	525.145	4.331
467.245	15.85	489.372	4.609	526.572	4.411
468.511	15.869	490.699	5.1	527.999	4.49
469.777	15.889	492.025	5.591	529.426	4.57
471.043	15.908	493.351	6.083	530.853	4.649
472.31	15.928	494.677	6.574	532.28	4.729
473.576	15.947	496.003	7.029	533.707	4.808
474.842	15.977	497.33	7.483	535.134	4.894
476.108	16.006	498.656	7.616	536.561	4.981
477.375	16.036	499.982	7.749	537.988	5.067
478.641	16.065	501.308	7.881	539.415	5.153
479.907	16.094	502.634	8.014	540.842	5.239
481.173	16.124	503.961	8.147	542.269	5.326
482.44	16.153	505.287	8.279	543.696	5.412
483.706	16.183	506.613	8.412	545.123	5.583
484.972	15.854	507.939	8.544	546.55	5.754
486.238	15.525	509.266	8.726	547.977	5.926
487.505	15.613	510.592	8.908	549.404	6.097
488.771	15.701	511.918	9.089	550.831	6.268
490.037	15.788	513.244	9.271	552.258	6.439
491.303	15.876	514.57	9.453	553.685	6.61
492.57	15.964	515.897	9.634	555.112	7.297
493.836	16.051	517.223	9.816	556.539	7.984
495.102	16.139	518.549	9.753	557.966	8.671
496.368	16.069	519.875	9.691	559.393	9.357
497.635	15.998	521.201	9.629	560.82	10.044
498.901	15.928	522.528	9.566	562.247	10.731
500.167	15.857	523.854	9.504	563.674	11.418
501.433	15.787	525.18	9.441	565.101	12.159
502.7	15.717	526.506	8.843	566.528	12.899
503.966	15.646	527.833	8.245	567.955	13.639
505.232	15.576	529.159	8.137	569.382	14.38
506.498	15.611	530.485	8.029	570.809	15.12
507.765	15.646	531.811	7.921	572.236	15.861
509.031	15.682	533.137	7.813	573.663	16.601
510.297	15.717	534.464	7.705	575.09	16.758
511.563	15.752	535.79	7.597	576.517	17.291
512.829	15.787	537.116	7.489	577.945	17.823
514.096	15.823	538.442	7.381	579.372	18.356
515.362	15.325	539.768	7.405	580.799	18.888
516.628	15.297	541.095	7.428	582.226	19.421
517.894	15.27	542.421	7.452	583.653	19.953
519.161	15.243	543.747	7.475	585.08	20.14
520.427	15.215	545.073	7.498	586.507	20.326
521.693	15.188	546.399	7.522	587.934	20.512
522.959	15.161	547.726	7.545	589.361	20.698
524.226	15.134	549.052	7.463	590.788	20.884
525.492	15.106	550.378	7.381	592.215	21.07
526.758	14.923	551.704	7.299	593.642	21.256
528.024	14.741	553.031	7.217	595.069	21.401
529.291	14.558	554.357	7.135	596.496	21.545
530.557	14.375	555.683	7.053	597.923	21.69
531.823	14.192	557.009	6.883	599.35	21.834
533.089	14.009	558.335	6.712	600.777	21.978
534.356	13.827	559.662	6.594	602.204	22.123
535.622	13.644	560.988	6.475	603.631	22.267
536.888	13.535	562.314	6.356	605.058	22.292
538.154	13.427	563.64	6.238	606.485	22.318
539.421	13.319	564.966	6.119	607.912	22.343
540.687	13.21	566.293	6	609.339	22.368
541.953	12.843	567.619	5.881	610.766	22.394
543.219	12.475	568.945	5.791	612.193	22.419
544.486	12.108	570.271	5.701	613.62	22.356
545.752	11.741	571.598	5.611	615.047	22.294
547.018	11.58	572.924	5.521	616.474	22.231
548.284	11.419	574.25	5.43	617.901	22.168
549.551	11.257	575.576	5.34	619.328	22.105
550.817	11.096	576.902	5.25	620.755	22.042
552.083	10.935	578.229	5.16	622.182	21.979
553.349	10.774	579.555	5.346	623.609	20.825
554.616	10.612	580.881	5.533	625.036	19.671
555.882	10.451	582.207	5.719	626.463	18.517
557.148	10.358	583.533	5.906	627.89	18.015
558.414	10.265	584.86	6.093	629.317	17.513
559.681	10.172	586.186	6.279	630.744	17.01
560.947	10.078	587.512	6.466	632.171	16.508
562.213	9.985	588.838	5.332	633.598	16.281
563.479	9.892	590.164	5.342	635.025	16.054
564.746	9.799	591.491	5.352	636.452	15.827
566.012	9.706	592.817	5.362	637.879	15.6
567.278	9.593	594.143	5.372	639.307	15.373
568.544	9.485	595.469	5.382	640.734	15.147
569.811	9.376	596.796	5.392	642.161	14.92
571.077	9.266	598.122	5.401	643.588	14.717
572.343	9.157	599.448	5.463	645.015	14.513
573.609	9.048	600.774	5.524
574.876	8.939	602.1	5.585
576.142	8.83	603.427	5.647
577.408	8.721	604.753	5.708
578.674	8.667	606.079	5.769
579.94	8.612	607.405	5.831
581.207	8.557	608.731	5.892
582.473	8.503	610.058	5.936
583.739	8.448	611.384	5.979
585.005	8.393	612.71	6.023
586.272	8.339	614.036	6.067
587.538	8.284	615.363	6.111
588.804	8.434	616.689	6.155
590.07	8.584	618.015	6.198
591.337	8.733	619.341	6.486
592.603	8.883	620.667	6.39
593.869	9.033	621.994	6.293
595.135	9.183	623.32	6.197
596.402	8.931	624.646	6.1
597.668	8.679	625.972	6.003
598.934	8.741	627.298	5.907
600.2	8.802	628.625	5.81
601.467	8.864	629.951	5.745
602.733	8.926	631.277	5.68
603.999	8.988	632.603	5.615
605.265	9.05	633.93	5.55
606.532	9.111	635.256	5.485
607.798	9.173	636.582	5.42
609.064	9.265	637.908	5.355
610.33	9.358	639.234	5.29
611.597	9.45	640.561	5.492
612.863	9.542	641.887	5.695
614.129	9.635	643.213	5.898
615.395	9.727	644.539	6.1
616.662	9.82	645.865	6.303
617.928	9.912
619.194	10.481
620.46	11.05
621.727	11.619
622.993	11.933
624.259	12.247
625.525	12.561
626.792	12.875
628.058	13.189
629.324	13.215
630.59	13.242
631.857	13.268
633.123	13.295
634.389	13.321
635.655	13.348
636.922	13.375
638.188	13.401
639.454	13.401
640.72	13.401
641.987	13.401
643.253	13.401
644.519	13.401
645.785	13.401
647.052	13.401

[truncated: 13 more sheets: Fig 4i, Fig 6a, Fig 6b, Fig 7a, Supplementary Figure 16, Supplementary Figure 20, Supplementary Figure 38, Supplementary Figure 45, Supplementary Figure 46, Supplementary Figure 48, Supplementary Figure 49, Supplementary Figure 50, Supplementary Figure 51]
